# Supplementary material for: Adverse outcomes and an immunosuppressed endotype in septic patients with reduced IFN-γ ELISpot
Source: JCI Insight. 2024 Jan 23;9(2):e175785. doi: 10.1172/jci.insight.175785 (PMC10906237; doi:10.1172/jci.insight.175785)
Supplement: Supporting data values [file jciinsight-9-175785-s237.xlsx]

## Sheet: DATA DICTIONARY
Column name	Data type	Notes/Levels	Description
subject_id	Char		Subject ID
age_group	Cat		Age Group
		1	Under 50
		2	50 - 59
		3	60 - 69
		4	70 - 80
		5	Over 80
bmi	Num		BMI
CCI	Cat		Chronic Critical Illness (ICU days ≥ 14 & SOFA @ day 14 ≥ 2)
		1	Yes
		0	No
ccl8_mcp_2	Num		CCL8/MCP-2 (Cytokine data)
ccl3_mip_1_alpha	Num		CCL3/MIP-1 alpha (Cytokine data)
charlson_total_score	Num		Charlson Comorbidity Score
Crp	Num		CRP (Cytokine data)
cxcl10_ip_10_crg_2	Num		CXCL10/IP-10/CRG-2 (Cytokine data)
demo_age	Num		Age
demo_sex	Cat		Sex
		1	Male
		2	Female
dispos_disch	Cat		Disposition at discahrge
		1	Home
		2	Home with service
		3	Residential facility
		4	Inpatient rehabilitation facility
		5	Skilled nursing facility
		6	Long term acute care
		7	Hospital
		8	ICU
		9	Home with hospice
		10	Hospice
		11	Death
		12	Against medical advice
		13	Other
dispos_final_cohort	Cat		Final cohort
		1	Sepsis
		2	CINS
		3	CINS to sepsis
		4	Sepsis to CINS
dispos_final_disposition	Cat		Discharge Final disposition
		1	Inpatient rehabilitation facility
		2	Skilled nursing facility
		3	LTAC
		4	Residential facility
		5	Home with services
		6	Home
		7	Hospital
		8	Against medical advice
		9	Death
		10	Hospice facility
		11	Home with hospice
		88	Other
dispos_fu	Cat		Disposition at follow-up
		1	Home
		2	Home with service
		3	Residential facility
		4	Inpatient rehabilitation facility
		5	Skilled nursing facility
		6	Long term acute care
		7	Hospital
		8	ICU
		9	Home with hospice
		10	Hospice
		11	Death
		12	Against medical advice
		13	Other
elig_sepsis_date	Num		Sepsis Protocol Initiation Date/Time
elis_ifn_neg_sfu	Num		IFN gamma Negative Control Spot Forming Units (SFU)
elis_ifn_neg_ss	Num		IFN gamma Negative Control Spot Size (mm2)
elis_ifn_neg_twi	Num		IFN gamma Negative Control Total Well Intensity
elis_ifn_sfu_cd3_cd28	Num		IFN gamma Spot Forming Units (SFU) - CD3/CD28
elis_ifn_ss_cd3_cd28	Num		IFN gamma Spot Size (mm2) - CD3/CD28
elis_ifn_twi_cd3_cd28	Num		IFN gamma Total Well Intensity - CD3/CD28
elis_ifn_sfu_cd3_cd28_il7	Num		IFN gamma Spot Forming Units - CD3/CD28+ IL-7
elis_ifn_ss_cd3_cd28_il7	Num		IFN gamma Spot Size (mm2)– CD3/CD28 + IL-7
elis_ifn_twi_cd3_cd28_il7	Num		IFN gamma Total Well Intensity – CD3/CD28+IL-7
elis_tnf_neg_sfu	Num		TNFa alpha Negative Control Spot Forming Units (SFU)
elis_tnf_neg_ss	Num		TNF alpha Negative Control Spot Size (mm2)
elis_tnf_neg_twi	Num		TNF alpha Negative Control Total Well Intensity
elis_tnf_sfu_lps	Num		TNF alpha Spot Forming Units (SFU) – LPS
elis_tnf_ss_lps	Num		TNF alpha Spot Size (mm2) – LPS
elis_tnf_twi_lps	Num		TNF alpha Total Well Intensity – LPS
elis_tnf_sfu_lps_il7	Num		TNF alpha Spot Forming Units (SFU) – LPS + IL-7
elis_tnf_ss_lps_il7	Num		TNF alpha Spot Size (mm2)– LPS + IL-7
elis_tnf_twi_lps_il7	Num		TNF alpha Total Well Intensity – LPS + IL-7
fave_disch	Cat		Favorability of dispostion at discharge
		1	Good
		2	Poor
fave_fu	Cat		Favorability of dispostion at follow-up
		1	Good
		2	Poor
fu_date_death	Num		When did the patient die?
fu_disposition	Cat		What was the patient's disposition at time of follow-up?
		1	Home
		2	LTAC
		3	Inpatient rehabilitation facility
		4	ICU
		5	Hospital
		7	Skilled nursing facility
		8	Residential facility
		9	Home with services
		10	Against medical advice
		11	Death
		12	Hospice facility
		13	Home with hospice
		6	Other
fu_mort	Cat		Overall death (admitted and follow-up)
		1	Yes
		0	No
gm_csf	Num		GM-CSF (Cytokine data)
g_csf	Num		G-CSF (Cytokine data)
hosp_discharge	Num		Hospital discharge date
hosp_mort	Cat		Died in hospital
		1	Yes
		0	No
icu_readmit	Cat		Has there been an ICU re-admission?
		1	Yes
		0	No
icu_total_days_adm	Num		Total ICU days (first admission)
ifn_gamma	Num		IFN-gamma (Cytokine data)
il_10	Num		IL-10 (Cytokine data)
il_1_beta_il_1f2	Num		IL-1 beta/IL-1F2 (Cytokine data)
il_17_il_17a	Num		IL-17/IL-17A (Cytokine data)
il_23	Num		IL-23 (Cytokine data)
il_6	Num		IL-6 (Cytokine data)
il_8_cxcl8	Num		IL-8/CXCL8 (Cytokine data)
los	Num		Length of Stay
monocytes	Num		Monocytes %
monocytes_abs	Num		Monocytes Absolute
mono_neutro	Num		Sum of monocytes and neutrophils (%)
mono_neutro_abs	Num		Sum of monocytes absolute and neutrophils absolute
neutrophils	Num		Neutrophils %
neutrophils_abs	Num		Neutrophils Absolute
lymphocytes_abs	Num		Lymphocytes Absolute
lymphs	Num		Lymphs %
outcomes_secondary_infections	Cat		Secondary hospital-acquired infections
		1	Yes
		0	No
outcomes_6mo_readmission	Cat		6 months re-admission?
		1	Yes
		0	No
outcomes_1yr_readmission	Cat		1 year re-admission?
		1	Yes
		0	No
pd_l1_b7_h1	Num		PD-L1/B7-H1 (Cytokine data)
sample_subject_type	Cat		Tag for cohort from labwork
		1	CINS
		2	SEPSIS
		3	CONTROL
		88	OTHER
procalcitonin	Num		Procalcitonin
s100a8	Num		S100A8 (Cytokine data)
site	Cat		Study Site ID
		CW	Case Western
		FL	Florida
		IA	Iowa
		MN	Minnesota
		UC	Cincinnati
		WU	Washington STL
sepsis_sofa_baseline	Num		SOFA score at baseline
sepsis_survival_days	Num		Days from sepsis protocol to death
sofa_total1	Num		SOFA Total 1
studyarm	Cat		Cohort/Study arm
		1	CINS
		2	Sepsis
		3	Healthy control
time_tag	Cat		Time (name)
		BASE	Baseline
		T1	Day 1
		T2	Day 4
		T3	Day 7
		T4	Day 14
		T5	Day 21
		T6	Day 28 or discharge
		6MO	Follow-up at 6 months
time	Cat		Time (ordinal)
		1	Baseline
		2	Day 1
		3	Day 4
		4	Day 7
		5	Day 14
		6	Day 21
		7	Day 28 or discharge
		8	Follow-up at 6 months
tot_ifn_cd3_cd28	Num		Total IFNg (CD3/CD28 stimulated)
			Calculated: (SFU)*(SS)
			SFU = elis_ifn_sfu_cd3_cd28
			SS = elis_ifn_ss_cd3_cd28
tot_ifn_neg	Num		Total IFNg (Control)
			Calculated: (SFU)*(SS)
			SFU = elis_ifn_neg_sfu
			SS = elis_ifn_neg_ss
tot_tnf_lps	Num		Total TNFa (LPS stimulated)
			Calculated: (SFU)*(SS)
			SFU = elis_tnf_sfu_lps
			SS = elis_tnf_ss_lps
tot_tnf_neg	Num		Total TNFa (Control)
			Calculated: (SFU)*(SS)
			SFU = elis_tnf_neg_sfu
			SS = elis_tnf_neg_ss
tot_ifn_lymph_cd3_cd28	Num		Total lymphocytes producing IFNg
			(CD3/CD28 stimulated)
			Calculated: (lymphocytes_abs)*(1000)*(perc_ifn_cd3_cd28/100)
tot_ifn_lymph_neg	Num		Total lymphocytes producing IFNg (Control)
			Calculated: (lymphocytes_abs)*(1000)*(perc_ifn_neg/100)
tot_tnf_lymph_lps	Num		Total monocytes and neutrophils producing TNFa
			(LPS stimulated)
			Calculated: (mono_neutro_abs)*1000)*(perc_tnf_lps/100)
tot_tnf_lymph_neg	Num		Total monocytes and neutrophils producing TNFa
			(Control)
			Calculated: (mono_neutro_abs)*(1000)*(perc_tnf_neg/100)
tnf_alpha	Num		TNF-alpha (Cytokine data)
uwbc	Num		UWBC
wbc	Num		WBC

## Sheet: TRANSPOSED SET SUFFIXES
GUIDE TO TRANSPOSED DATASET COLUMN NAMES
		COLUMN SUFFIX GUIDE
All data has been collapsed into a single row per subject >>>>
Not all columns have been split if certain data only exists at a single time point (i.e. “demo_sex” and “demo_age” are only taken once at baseline; “los” is only possible to capture at discharge). These only exist in one column in the transposed dataset to avoid empty columns with no true use.
Because the instrument Outcomes in Redcap was designated at T7, the field “outcomes_6mo_readmission” only exists at T7 despite corresponding to T8.
Most column names from the original dataset were preserved and tagged depending on the timepoint/event that a measure in that column originally occurred. Columns like datetime have been removed for convenience and are labeled as such above.
Coding and datatype for these new columns remain identical to the original dataset. The above content in this data dictionary is transferable to all columns of the same variable.
The variables “subject_id” and “time” were used as group-by variables to produce the transposed set. This prevented mismatching of event data and accounts for the fact that not all subjects experienced the same timepoint/event during their hospital stay or in follow-up.
Split column names were generated using the following format:
[original column name]+[corresponding time_tag number for observation]
Example: all observations at event T3 (hospital day 7) for the Charlson Comorbidity Score in the transposed dataset will be found in the column named
charlson_total_score4

## Sheet: Table 1
subject_id	studyArm1	demo_sex1	demo_age1	bmi1	sofa_total11	charlson_total_score1	wbc2	monocytes2	monocytes_abs2	neutrophils2	neutrophils_abs2	lymphs2	lymphocytes_abs2	il_102	il_62	pd_l1_b7_h12	procalcitonin2
(1) S-C-001	2	1	67	34.6761	13	4	16.1	0.9	0.14	94.8	15.241	3.5	0.559	8.06	30.02	458.34	335.62
(10) SPUI010	2	1	64	41.8505	11	4	11.6	4.6	0.54	87	10.11	7.5	0.87	24.22	608.42	196.66	892.48
(11) SPUI011	1	2	67	37.9688	6	2	14.1	5.7	0.81	86.9	12.28	6.3	0.89
(12) SPUI012	2	1	75	26.8229	12	4	8.6	2.6	0.222	84.6	7.311	6	0.517	20.65	308.36	169.81	559.49
(13) SPUI013	2	2	61	34.5306	10	4	17.3	3.6	0.48	83.7	11.07	2.6	0.444	176.74	90.45	269.27	1242
(14) SPUI014	2	1	69	26.5538	12	3	10	4.4	0.438	83.3	8.325	5.3	0.526	28.14	187.83	254.8	410.98
(15) SPUI015	2	1	65	28.6909	10	2	33.2	2.5	0.844	91.5	30.368	0	0	23.76	17.99	298.27	1843
(16) SPUI016	2	1	77	25.3378	9	5	11.1	16.8	1.87	75.2	8.36	7	0.78	8.27	10.1	173.15	142.53
(2) S-C-002	2	2	47	33.6578	5	0	11.2	7	0.781	84.3	9.464	7.8	0.878	19.72	11.86	139.46	149.1
(3) S-C-003	2	2	40	31.4076	5	2	20.2	3.6	0.72	72.3	14.573	16.1	3.238	14.82	209.18	299.2	563.04
(4) S-C-004	1	2	77	29.2982	8	4	11.3	8	0.9	85	9.59	4	0.45	120.02	68.62	167.9	2094
(5) S-C-005	2	1	69	25.7381	12	2	12.1	1.8	0.216	93.8	11.353	2.7	0.324	21.6	41.94	150.96	99.38
(6) S-C-006	2	2	80	22.6172	5	5	13.8	4	0.55	86	11.89	5	0.69	19.5	24.2	73.4	148.76
(7) S-B-001	1	1	33	34.0949	10	0	8.4	10.7	0.9	66.9	5.61	22.1	1.85	20.3	17.92	167.44	78.56
(8) S-C-007	2	1	50	38.8519	7	2	8.9	4.4	0.392	71.7	6.351	22.1	1.96	8.08	24.08	185.44	1326.04
(9) SPUI009	2	1	69	29.587	7	6	16.8	6.1	1.03	86.9	14.61	5.3	0.89	65.64	1460.68	490.4	4850
SPMN001	3	2	67				6.8	6	0.4	55	3.7	29	2	15.02	8.66	102.28	30.58
SPMN002	3	2	29				5.7	8	0.4	63	3.6	25	1.4	22.24	6.4	89.84	141.7
SPMN003	3	2	45				6.5	8	0.5	42	2.7	47	3.1	23.24	7.16	46.46	56.18
SPMN004	3	2	58				7.4	8	0.6	53	4	35	2.6	21.64	6.92	96.08	47.7
SPMN005	3	2	69				6	9	0.6	59	3.5	28	1.7	16.86	6.4	65.5	34.82
SPMN006	3	2	47				9.7	7	0.7	58	5.7	31	3	20.5	6.4	62.78	29.02
SPMN007	2	2	46	85.8478	4	1	11.7	6	0.4		9.8	84	0.7	26.26	48.92	1062.92	4980
SPMN008	3	2	24				4.2	8	0.3	61	2.6	29	1.2	20.22	6.92	54	28.86
SPMN009	1	2	32	28.1405	0	1	7.4	7	0.5	67	4.9	22	1.6	19.06	8.4	73.14	38.64
SPMN010	3	2	25				7.4	7	0.5	59	4.3	31	2.3	23.04	6.66	71.14	44.5
SPMN011	2	2	80	20.9736	1	8	7.3	6	0.4	85	6.2	9	0.7	22.52	23.54	174.74	72.56
SPMN012	3	2	26				6.7	10	0.6	56	3.6	32	2	14.96	6.78	74.92	30.4
SPMN013	2	1	64	22.0847	3	7	16.1	2	0.4	83	13.4	13	2	35.02	18.54	290.04	1306
SPMN014	2	1	51	18.2883	6	4	4.1	6	0.2	81	3.4	10	0.4	13.35	5.95	27.56	72.81
SPMN015	3	2	19											20.29	5.19	80.63	25.22
SPMN016	3	2	20											11	5.98	67.92	37.43
SPMN017	3	2	20											22.09	5.19	71.16	27.1
SPMN018	3	2	36				9.9	6	0.6	77	7.5	15	1.5	19.32	5.51	65.74	28.04
SPMN019	3	2	20				7.7	7	1.6	70	1.6	21	5.4	17.5	5.51	55	32.74
SPMN020	3	2	30				6.5	8	8	61	4	28	1.8	10.22	4.88	47.27	38.37
SPMN021	3	2	25				5.4	7	0.4		0	65	1.4	14.78	5.98	58.46	32.74
SPMN022	2	2	28	15.9111	7	4								19.57	77.85	448.3	5191
SPMN023	1	2	70	29.3262	1	3	8.1	9		71		20		5.28	6.23	28.59	15.77
SPUC003	1	2	60	26.9287	2	2	10.6	7.9	0.8	74.7	7.9	17.4	1.8	7.36	17.46	153.86	617.2
SPUC004	1	1	28	20.1995	6	0	19.3	6.8	1.3	86.7	16.7	6.5	1.3	25.62	273.7	720.34	9404
SPUC005	1	1	63	44.6367	1	6	11.9	9.7	1.2	72.1	8.6	18.2	2.2	22.86	24.32	186.32	285.88
SPUC006	2	2	59	50.7705	9	2	27.9	2.4	2.4	94	26.2	3.6	1	14.24	29.94	213.86	2380
SPUC007	2	2	65	19.2142	0	2	12.8	8	1	85.5	10.9	6.5	0.8	70.26	1304.98	113.88	1092.02
SPUC008	1	2	20	18.0859	2	0	7.7	6.8	0.5	78	6	15.2	1.2	20.34	11.38	63.78	2154
SPUC009	1	1	69	36.6468	9	3	9.2	1.3	0.1	81.9	7.5	16.8	1.5	62.22	209.52	238.44	2458
SPUC010	2	1	72	27.7735	3	4	10.9	1.9	0.2	93.1	10.1	5	0.5	19.42	51.08	146.46	360.56
SPUC011	1	1	25	31.8255	6	0	10.3	3.3	0.3	87	9	9.7	1	22.76	1053.16	181.26	4626
SPUC014	2	2	74	31.875	4	4	44.6	10.3	4.6	80	35.7	9.7	4.3	68.34	361.74	499.8	10352
SPUC015	2	2	74	38.731	11	3	32.8	3.7	1.2	94.5	31	1.8	0.6	59.68	2602	2056	11034
SPUC018	1	2	59	25.7198	3	1	18.4	4	0.7	88.8	16.3	7.2	1.3	15.44	31.18	181.18	159.02
SPUC021	1	2	71	30.1537	7	5	35.1	15.2	5.3	77	27	7.8	2.7	15.92	55.12	122.44	187.08
SPUC022	2	2	63	34.461	4	3	18.4	4.2	0.8	93.1	17.1	2.7	0.5	8.02	15.16	362.8	1415.92
SPUC024	2	1	70	24.3025	4	4	19.6	2.8	0.5	91.6	18	5.6	1.1	8.68	53.16	389.44	808.06
SPUC025	1	1	24	24.9557	7	0	14.1	0.6	0.1	91.9	13	7.5	1.1	9.12	172.82	297.92	610.86
SPUC027	1	1	39	37.3257	3	0	14.6	6.2	0.9	86.3	12.6	7.5	1.1	21.04	79.5	651.64	1995.98
SPUC028	1	1	50	35.868	11	2	19.9	2.2	0.04	93.2	18.5	4.6	0.09	19.26	212.26	198.08	6552
SPUC029	2	1	51	56.4933	6	2	24.4	3.2	0.781	91.9	22.4	4.9	1.2	23.44	100.52	176.72	2434
SPUC031	1	2	45	22.3695	6	0	6.7	3.4	0.2	79.5	5.3	17.1	1.1	20.3	237.7	243.74	4598
SPUC032	1	1	68	19.3572	0	2	8	5.5	0.4	89.8	7.2	4.7	0.4	18.92	101.04	148.68	597.54
SPUC033	2	1	58	35.8719	5	1	20.8	2.8	0.6	86.2	17.9	11	2.3	15.59	24	143.07	43.56
SPUC035	2	2	65	20.9541	0	2	10.4	2.3	0.2	92	9.6	5.7	0.6	21.29	26.6	201.25	1253
SPUC036	1	1	20	36.1246	8	0	7.5	3.6	0.3	87.8	6.6	8.6	0.6	13.91	44.84	162.66	1661
SPUC037	1	2	27	32.2474	6	0	6.7	4.7	0.3	76.3	5.1	19	1.3	27.47	440.02	2416	2017
SPUC038	2	2	82	24.2517	5	4	12.3	0	0			0	0	21.97	225.34	229.91	763.04
SPUC040	1	2	59	35.8984	8	2	13	2	0.3			7.2	0.9	7.79	147.33	63.03	353.67
SPUC041	2	1	52	19.3043	3	6	19.5							5.82	30.87	281.4	2273
SPUC044	2	2	62	26.9302	6	2	4.7	11.1	0.5			27.6	1.3	6.27	8.57	163.04	1908
SPUC045	1	1	67	40.3317	5	4	9.9	3.4	0.3			5	0.5	18.82	48.81	126.47	207.28
SPUF001	1	2	38	28.9293	1	0	12.8	5.5	0.7	75.7	9.7	17.5	2.2	22.66	18.88	98.52	271.98
SPUF002	1	2	34	26.8884	0	0	9.3	2.1	0.2	86.3	8	11	1	17.84	7.18	57.56	39.88
SPUF003	2	2	93	27.9929	10	6	6.9	11.3	0.8	79.9	5.5	6.9	0.5	37.08	92.38	197.48	2440
SPUF004	2	2	80	19.5918	11	11	25.7	4.8	1.2	89.6	23	5.3	1.4	25.24	160.46	164.56	1298.34
SPUF005	2	1	38	35.8715	10	0	29.1	3.6	1.1	95.2	27.7	1.1	0.3	49.5	1171.18	1256.82	10198
SPUF007	1	1	55	27.5018	1	2	7.3	10.5	0.8	77.2	5.6	11	0.8	20.72	21.2	94.04	94.22
SPUF008	2	1	46	76.8256	11	2	27.1	4.9	1.3	89.3	24.2	5.4	1.5	24.68	187.9	284.42	781.82
SPUF009	2	1	28	36.8574	1	0	22.3	3.7	0.8	87.9	19.6	8.1	1.8	39.24	70.3	113.32	951.4
SPUF010	2	1	58	54.1868	3	1	15.9	3.3	0.5	91.8	14.6	4.7	0.7	33.22	108.84	102.38	1198.18
SPUF011	2	2	65	76.0428	1	2	15	4.4	0.7	85.9	12.9	9.1	1.4	21.66	19.08	50.42	369.16
SPUF012	2	1	39	21.2907	4	0	6	3.7	0.2	88.5	5.3	7.5	0.5	183.54	2174	48.7	1402.64
SPUF014	2	1	57	33.3861	5	1	8.3	10.1	0.8	79.7	6.6	8.6	0.7	21.32	36.5	65.26	1019.3
SPUF015	2	1	88	29.064	8	6	11	22.3	2.4	70.2	7.7	6.5	0.7	20.64	76.82	64.34	286.02
SPUF016	2	2	44	27.4477	0	2	21.9	7.8	1.7	87	19.1	4.3	0.9	51.78	228.98	225.88	828.3
SPUF018	2	2	50	18.0199	10	1	19.5	3.8	0.7	86.6	16.9	6.8	1.3	19.84	2864	499.7	3876
SPUF019	3	1	24				4	7.7	0.3	57.8	2.3	30.5	1.2	8.9	4.42	67.42	45.64
SPUF020	3	1	48				6.2	6.4	0.4	63	3.9	29.2	1.8	10.06	5.16	123.5	105.04
SPUF021	3	2	47				6.6	5.6	0.4	59	3.9	29.4	1.9	6.96	4.6	66.24	29.96
SPUF022	3	1	67				5.8	6.3	0.4	60.2	3.5	27.2	1.6	8.46	5.72	158.94	144.22
SPUF023	3	1	44				7.2	5.8	0.4	58.2	4.2	31.6	2.3	3.58	3.96	70.8	46.72
SPUF024	2	2	28	22.7682	6	0	18.2	3.3	0.6	88.3	16	7.5	1.4	2.46	96.06	116.48	109.68
SPUF025	3	1	65				5.1	6.7	0.3	55.3	2.8	35.4	1.8	11.22	5.44	82.34	65.24
SPUF026	3	2	61				7.8	7.1	0.6	65	5.1	22.1	1.7	6.96	4.8	91.9	39.58
SPUF027	3	2	53				6.9	6.7	0.5	65.8	4.6	21.1	1.5	16.32	7.02	107.98	40.12
SPUF028	3	1	46				6.5	6.2	0.4	56.6	3.7	36	2.3	17.14	4.42	69.12	116.74
SPUF029	3	2	30				9.8	8.7	0.8	46.8	4.6	40.8	4	10.44	4.6	72.82	30.68
SPUF030	2	1	63	33.8986	5	2	18.1	2.1		78.7	17.72	0	0	42.6	4818	931.9	5896
SPUF031	2	2	58	45.8594	2	3	18.8	9.2	1.7	83.6	15.7	6.8	1.3	24.54	50.62	174.9	993.26
SPUF032	2	2	76	17.3828	2	3	8.2	2.9	0.2	92.9	7.7	4	0.3	37.72	698.1	313.62	6056
SPUF033	1	1	34	22.958	8	0	11.8	5.4	0.6	88.1	10.4	6.2	0.7	16.78	248.76	161.34	690.2
SPUF034	2	2	25	20.2397	1	0	21							26.56	81.02	311	6598
SPUF036	2	2	42	36.372	6	0	13.9	1	0.1	97.1	13.5	1.3	0.2	566.76	2268	730.9	4048
SPUF038	1	2	72	21.0577	6	8	6.4	8.7	0.6	78.1	5	12.7	0.8	6.56	115.74	792.32	766.74
SPUF039	2	1	68	22.6045	3	2	13	2	0.3	93.6	12.2	4.3	0.6	42.84	504.42	227.16	3254
SPUF041	1	1	48	36.5921	8	3	9.9	14.6	1.5	69.9	6.9	15.1	1.5	30.54	376.38	81.12	422.12
SPUF043	1	1	66	29.5837	6	3	14.8	7.5	1.1	87.8	13	4.6	0.7	28.6	97.72	214.08	160.94
SPUF048	1	1	64	28.3652	4	2	5	4.9	0.2	78.8	3.9	14.3	0.7	19.12	35.98	159.42	153.72
SPUF049	2	2	71	25.4604	6	3	13.1	0.8	0.1	93.8	12.3	4.2	0.6	27.5	445.68	208.16	310.68
SPUF051	2	1	83	29.5766	5	6	4.9	4.6	0.2	82.1	4	13.2	0.6	4.92	14.66	126.2	79.82
SPUF052	2	1	41	43.0521	0	1	10.4	5.4	0.6	75.6	7.9	16.9	1.8	15.3	34.4	76.74	376.56
SPUF053	2	2	71	28.254	4	4	8.8	4.6	0.4	86.1	7.6	9	0.8	26.68	456.88	173	3620
SPUF054	1	2	47	38.353	7	4								19.33	64.11	111.79	57.44
SPUF055	1	2	18	23.4249	0	0								14.02	39.34	96.07	35.68
SPUF056	2	2	64	18.1493	8	2	11.3	4.2		12.6	10.1	1.1	0.12	17.57	373.76	125.55	1119
SPUF057	1	1	80	30.7154	4	6	8.3	12.4	1.03	70.9	5.88	15.7	1.3	19.98	102.77	147.05	83.95
SPUF058	1	1	67	26.6349	7	3	8	7.8	0.62	82.8	6.62	7.7	0.62	20.26	332.72	178.55	64
SPUF059	2	1	41	21.3697	5	1	9.8	7.6	0.74	83.3	8.16	8.8	0.86	13.09	10.18	92.89	43.19
SPUF060	2	1	77	29.3868	7	4	9.9	7.1	0.7	81.2	8.04	5.3	0.52	18.68	15.91	306.83	2254
SPUF061	1	2	72	24.1725	3	3								17.66	21.33	82.38	61.98
SPUF063	1	1	62	25.8123	4	2								17.38	28.34	99.61	45.47
SPUF064	2	2	68	25.1936	5	4	7.2	1.1	0.08	53.2	5.59	17	1.22	26.21	324.11	119.31	1148
SPUF065	2	2	67	26.5256	4	4	3.8	4.6	0.2	82.7	3.2	11.1	0.4	23.14	70.42	115.35	25.17
SPUF066	2	1	67	26.0021	8	5	7.5	2.9	0.2	92.7	6.9	3.9	0.3	22.03	7.8	445.46	3287
SPUF067	2	1	64	36.5447	2	3	16.5	7	1.1	78.6	12.9	10.5	1.7	16.08	94.61	184.19	1736
SPUF068	2	1	29	37.8348	8	0								19.24	220.87	114.54	947.42
SPUF069	1	1	63	27.1188	3	2	6.5	5.5	0.4	76.6	5	16.6	1.1	18.44	23.48	185.55	36.19
SPUF070	2	1	47	31.3145	2	3	13.6	5.7	0.8	82.6	11.2	9.6	1.3	21.78	24.53	222.99	34.37
SPUF071	1	1	89	22.7841	4	5	5.7	6.6	0.4	69.3	4	21.4	1.2	18.24	30.18	88.96	42.27
SPUF072	2	1	57	29.0497	4	1
SPUF073	1	2	61	39.449	7	3								17.24	22.11	277.38	158.07
SPUF074	2	2	78	17.4839	4	3	8.7	7.7	0.67	87.1	7.58	4.6	0.4	17.64	29.06	132.92	60.04
SPUF075	1	1	56	22.4983	4	1	14.8	8.5	1.3	74.5	11	16.4	2.4	21.39	26.08	123.1	48.66
SPUF076	2	1	71	34.2449	13	4	12.2	6.9	0.8	84.4	10.3	8	1	21.28	12.95	116.79	655.06
SPUF077	2	2	60	39.1462	1	4	10.3	4.4	0.5	82.4	8.5	10.1	1	15.82	29.47	299.73	289.9
SPUF078	3	1	61			2	8.6	6.2	0.5	61.5	5.3	25.7	2.2	26.98	5.81	92.72	44.52
SPUF079	3	2	75			3	7.5	7.6	0.6	66.1	4.9	24.2	1.8	12.15	5.01	82	30.01
SPUF080	3	1	79			3	6.9	5.6	0.4	58.1	4	29.4	2	14.02	5.72	104.5	76.57
SPUF081	3	2	39			0	9.3	4.5	0.4	68.8	6.4	23.7	2.2	25.76	5.36	93.92	27.83
SPUF082	3	1	26			0	4.5	5.5	0.2	45.9	2.1	44.1	2	16.74	3.65	86.22	52.39
SPUF083	3	1	62			2	7.2	5.9	0.4	64.9	4.7	25.4	1.8	18.67	5.81	72.4	37.18
SPUF084	3	2	43			0	7.7	5.3	0.4	67.8	5.2	24.6	1.9	20.73	6.61	72.57	26.79
SPUF085	3	2	62			2	4.4	5.2	0.2	60.9	2.7	32.5	1.4	20.8	4.48	61.41	25.55
SPUF086	3	1	60			2	4.3	6.1	0.3	56.4	2.4	32.3	1.4	17.94	4.62	77.86	70.63
SPUF087	3	2	36				6.3	6.7	0.4	71.5	4.5	19.4	1.2	26.33	5.84	63.52	55.46
SPUF088	1	2	36	29.5326	7	0	12.5	6.4	0.8	90.8	11.3	2.4	0.3	16.9	44.42	103.26	183.49
SPUF089	2	1	79	34.8833	3	3	10.7	7.9	0.8	86.1	9.2	5	0.5	5.94	20.04	51.07	2415
SPUF090	2	1	54	39.221	2	2	11.1	8.6	1	81.7	9	7.8	0.9	7.17	19.55	224.69	2992
SPUF091	2	2	66	22.3643	2	2	8.7	7.9	0.7	87.3	7.6	4.2	0.4	5.8	9.86	123.52	968.72
SPUF092	1	1	66	22.8982	4	2	9.4	9.3	0.9	82	7.7	8	0.7	6.16	56.62	92.56	466.91
SPUF093	2	1	43	21.9277	3	0	7.5	3.3	0.2	83.8	6.3	12.3	0.9	7.99	37.89	56.18	87.12
SPUF094	2	1	80	23.994	7	4	13.4	4.2	0.6	89.2	11.9	5.9	0.8	7.03	11.01	301.86	5237
SPUF095	1	1	59	22.7147	5	1
SPWU001	2	1	64	22.7994	14	2								14.84	60.86	270.76	12436
SPWU004	2	1	69	19.5951	0	6	13.5	8.9	1.2	81.2	10.9	9.6	1.3	6.64	33.86	129.84	90.4
SPWU005	1	1	61	26.7165	3	6	5.5	13.5	0.7	60.3	3.3	25	1.4	13.76	21.8	158.16	251.16
SPWU006	2	1	77	18.1906	7	4	16.5	4.1	0.7	90.7	15	4.7	0.8	16.02	38.62	191.8	7616
SPWU007	2	1	48	31.3374	3	0	20.3	6.3	1.3	87.2	17.8	4.9	1	13.68	12.4	163.58	5576
SPWU008	2	1	27	21.0339	7	0	15.5	2.9	0.5	90.7	14.1	3.9	0.6	104.18	123.22	239.12	5728
SPWU009	1	2	22	37.0926	10	0	12.4	3.2	0.4	72.7	9	22.3	2.8	13.5	19.66	111.04	559.5
SPWU010	1	1	88	23.1369	5	4	11.9	7	0.8	76.7	9.1	15.3	1.8	17.16	42.52	340.98	1718.26
SPWU011	2	1	70	17.2082	10	3	28.9	1.3	0.4	94.2	27.2	3.6	1	29.18	184.76	996.4	7132
SPWU012	2	2	58	23.3067	9	5	9.6	2	0.2	91.8	8.8	5.7	0.5	15.12	133.74	593.36	970.16
SPWU013	1	2	59	19.8487	6	2	6.3	12.3	0.8	61.6	3.9	24.6	1.5	17.78	7.52	36.06	54.16
SPWU014	2	1	74	21.1681	10	4	13.8	8.3	1.1	72.5	10	16.7	2.3	19.2	9.7	241.9	687.8
SPWU015	2	1	60	45.5806	13	8	14.3	3.5	0.5	90.9	13	5.5	0.8	21.12	25.6	343.78	900.7
SPWU017	2	2	51	18.9101	10	4	8.2	15.1	1.2	68.8	5.7	11.9	1	15.32	53.02	302.58	2332
SPWU018	1	2	63	34.4119	9	3	4.6	7.1	0.3	67.2	3.1	24.1	1.1	18.62	20.22	116.64	52.94
SPWU020	2	2	78	27.3053	13	3	11.7	2.6	0.3	93.3	11	3.1	0.4	18.32	964.76	333.42	13794
SPWU021	2	1	55	25.9388	1	1	8.8	6.5	0.6	73.8	6.5	17.5	1.5	16	34.6	670.36	464.84
SPWU022	3	1	54			1	4.5	10.1	0.4	58.7	2.6	29.2	1.3	13.4	4.66	94.8	52
SPWU023	3	2	60			3	4.9	9.7	0.5	49.7	2.4	38.5	1.9	39.78	5.88	33.58	41.78
SPWU024	3	2	70			3	8.7	5.9	0.5	63.6	5.5	27.3	2.4	16	8.18	87.94	56.76
SPWU025	3	1	43			0	5.7	6.9	0.4	72.3	4.1	18.7	1.1	19.46	8.68	101.82	44.84
SPWU026	3	2	63			2	12.6	7.7	1	53.3	6.7	35.8	4.5	22.1	8.4	169.5	49.72
SPWU027	3	1	66			2	6.8	10.4	0.7	46.4	3.2	40.4	2.8	20.72	7	98.48	46.08
SPWU028	3	1	68			2	5.4	8.3	0.4	53.2	2.9	34.7	1.9	14.06	7.86	93.04	41.42
SPWU029	3	2	56			1	5.6	6.7	0.4	60.1	3.4	31	1.7	19.74	7.86	79.06	38.76
SPWU030	2	1	70	26.4562	7	3	24.2	5.9	1.4	85.5	20.7	7.9	1.9	23.3	22.46	610.96	7714
SPWU031	3	2	31			0	3	12.5	0.4	38.3	1.2	45.5	1.4	23.64	7.58	111.9	53.04
SPWU032	2	2	58	45.3546	14	1	20.8	7	1.5	70	14.5	17	3.5	31.72	4182	1106.78	4006
SPWU033	3	1	44			0	6.3	6.5	0.4	47.8	3	42.9	2.7	17.4	7.72	81.2	50.04
SPWU034	2	2	79	40.7356	4	7	7.7	4.8	0.4	88.6	6.8	4.8	0.4	12.2	15.98	241.6	85.46
SPWU035	1	2	42	26.5398	8	0	12.6	7.9	1	86.4	10.8	3.7	0.5	28.58	227.06	118.34	249.58
SPWU036	1	1	51	32.4672	10	1	17.2	12.1	2.1	84.8	14.6	2.9	0.5	16.1	30.82	84.86	47.72
SPWU037	2	1	56	25.1796	8	1	8.8	1.3	0.1	92.4	8.1	5.4	0.5
SPWU038	2	1	52	22.7129	14	1	5.9	12.2	0.7	66.8	3.9	18	1.1
SPWU039	1	2	68	19.252	8	2	5.1	7.4	0.4	80.8	4.1	11	0.6	17.7	43.22	158.26	69.16
SPWU040	1	1	53	22.5956	8	1	8.4	4.5	0.4	81.6	6.8	5.7	0.5	14.52	40.64	216.1	1259.7
SPWU041	2	2	35	27.1629	4	0	28.7	3	1	94	27	1	0.3	18.82	23.92	271.72	80.08
SPWU042	2	2	43	34.2446	0	4	14.7	2.8	0.4	89.8	13.2	6.9	1	30.36	46.34	1127.78	1134.14
SPWU043	1	1	28	64.0757	9	0	15.5	6.4	1	83.4	12.9	7.7	1.2	20.08	20.48	400.14	4904
SPWU044	2	1	62	29.51	4	2	24.2	9.4	2.3	88.8	21.5	1.2	0.3	16.16	8.28	114.2	81.24
SPWU045	2	1	81	24.1406	11	7	7.9	4.7	0.4	76.2	6	8.5	0.7	31.76	82	423.34	105.06
SPWU046	2	1	40	30.0814	10	0	19.8	7.4	1.5	85.6	17	5.9	1.2	11.8	27.44	190.4	231.8
SPWU047	2	1	50	55.0644	6	2	12.4	12.7	1.6	82.5	10.2	4.5	0.6	20.05	32.96	68.24	253.98
SPWU048	2	2	58	31.0687	6	2	8	3	0.2	82.8	6.7	14.2	1.1	18.87	3.98	138.32	71.29
SPWU049	1	1	63	37.2633	10	4	8.1	9.2	0.7	76	6.1	12	1	17.88	47.64	315.54	3444
SPWU054	2	1	53	27.9964	8	1	11.5	8	0.9	84.7	9.7	7	0.8	21.69	56.93	99.44	116.31
SPWU055	1	2	57	27.8393	10	2	15.4	5.1	0.8	72.5	11.1	20.1	3.1	15.86	9.46	161.24	305.67
SPWU056	2	2	49	16.6965	13	0	20.3	3.4	0.7	91.2	18.5	4.9	1	20.05	30.19	166.24	129.4
SPWU057	1	1	50	22.3003	6	2	5.7	7.9	0.4	73.6	4.2	18.2	1	25.05	11.84	134.61	69.71
SPWU058	1	1	58	33.1218	7	4	10.2	7.7	0.8	82.5	8.4	7.3	0.7	16.14	70.06	287.72	629.35
SPWU060	1	2	65	14.2952	10	7	3.6	6.6	0.2	69.4	2.5	17.4	0.6	21.12	11.22	412.42	255.2
SPWU061	2	2	59	31.4062	7	3	13.2	5.4	0.7	85.8	11.3	8.4	1.1	19.92	180.34	98.43	324.53
SPWU063	1	1	79	27.8415	5	5	6.1	9.4	0.6	74.8	4.6	14.5	0.9	20.64	43.82	109.6	88.25
SPWU064	2	1	91	22.1932	9	6	7.6	12.6	1	80.6	6.1	5.9	0.4	24.18	43.82	280.81	1978
SPWU065	1	2	37	21.172	18	0	11	7.5	0.8	71.1	7.8	18.7	2.1	24.65	181.35	312.99	464.8
SPWU066	1	1	63	26.736	7	4	7.3	11.8	0.9	70.6	5.1	17.1	1.2	20.56	8.44	103.26	68.78
SPWU067	2	1	65	24.6419	6	7	7.6	8.5	0.7	75.2	5.7	7.9	0.6	21.12	209.12	486.54	4382
SPWU068	1	2	29	24.6533	11	3	6.7	30.1	2	52.3	3.5	14.7	1	13.55	169.21	238.61	166.39
SPWU069	2	1	30	22.9337	7	0	15.5	6.8	1.1	77.9	12.1	8.9	1.4	18.11	6.45	114.24	201.3
SPWU070	1	1	80	22.9654	4	4	10.8	6.1	0.7	71.2	7.7	20.3	2.2	28.72	70.38	155.78	466.37
SPWU071	2	2	82	28.2853	9	5	6	5.2	0.3	93	5.5	1	0.1	30.41	154.36	216.03	2153
SPWU072	2	2	74	47.0951	14	5	29.9	5.8	1.7	90.9	27.1	2.9	0.9	6.15	184.81	360.68	2133
SPWU073	2	1	52	62.8624	11	7	11	10.7	1.2	69.6	7.7	14.1	1.6	4.02	18.96	29.41	49.89
SPWU074	1	2	72	45.5392	11	10	3.3	9.5	0.3	58.9	1.9	24.5	0.8	3.55	9.41	321.7	490.32
SPWU075	1	2	59	20.3673	8	2	28.1	2.2	0.6	93.8	26.4	3.8	1.1	6.15	54.56	124.55	1871
SPWU076	2	1	72	32.0756	9	3	10.9	5.7	0.6	88.1	9.6	6.1	0.7	6.07	6.81	46.95	280.89
SPWU077	1	2	67	21.9375	6	2	7.5	9.6	0.7	79.4	5.9	10.6	0.8	10.5	92.1	233.31	1131
SPWU078	2	1	62	45.5871	10	8	17.6	4	0.8	94	16.5	2	0.3	6.58	196.48	358.28	2832
SPWU079	1	1	65	30.6865	0	4	7.1	5.7	0.4	88	6.2	6.2	0.4	4.2	4.3	81.6	112.91
SPWU080	1	1	21	22.4199	4	0	8.6	6.6	0.6	82.7	7.1	9	0.8	5.72	110.1	67.16	159.16

## Sheet: Table 2
subject_id	studyArm1	los7	icu_total_days_adm7	outcomes_secondary_infections7	fave_disch7	CCI	hosp_mort7	sepsis_survival_days7	sepsis_survival_days8	fu_mort7	fu_mort8	dispos_disch7
(11) SPUI011	1	7.09097	5		1	0	0			0		1
(4) S-C-004	1	8.95278	8		1	0	0			0	0	4
(7) S-B-001	1	11.7625	2		1	0	0			0	0	1
SPMN009	1	3.75	4	0	1	0	0			0	0	1
SPMN023	1	2.30972	2	0	1	0	0			0		1
SPUC003	1	3	2	0	1	0	0			0	0	2
SPUC004	1	7.60347	4	0	1	0	0			0	0	1
SPUC005	1	4.53194	2	0	1	0	0			0	0	4
SPUC008	1	12.25	9	0	1	0	0			0	0	1
SPUC009	1	19.8972	9	0	2	0	0			0	0	5
SPUC011	1	11.9104	4	0	1	0	0			0	0	1
SPUC018	1	23.8042	9	1	1	0	0			0	0	4
SPUC021	1	12.7507	6	0	1	0	0			0	0	4
SPUC025	1	8.13264	7	0	1	0	0			0	0	4
SPUC027	1	17.1069	12	1	1	0	0			0	0	4
SPUC028	1	16.1646	16	0	1	0	0			0	0	2
SPUC031	1	28.9028	17	1	2	1	0			0	0	5
SPUC032	1	10.7625	4	1	2	0	0			0	0	5
SPUC036	1	21.5306	13	1	1	0	0			0	0	4
SPUC037	1	35.7951	10	1	1	0	0			0	0	2
SPUC040	1	28.9937	23	1	1	1	0			0		1
SPUC045	1	10.1535	7	0	1	0	0			0		4
SPUF001	1	7.51528	5	0	1	0	0			0	0	2
SPUF002	1	2.14444	2	0	1	0	0			0	0	1
SPUF007	1	11	6	0	1	0	0			0	0	4
SPUF033	1	6	3	0	1	0	0			0		1
SPUF038	1	14.3194	2	1	1	0	0			0	0	2
SPUF041	1	9	7	1	1	0	0			0	0	1
SPUF043	1	21.2597	8	1	2	0	0		124	0	1	5
SPUF048	1	14.4007	6	0	1	0	0			0	0	1
SPUF054	1	5.52361	4	1	1	0	0			0	0	1
SPUF055	1	11.7472	12	0	1	0	0			0	0	4
SPUF057	1	12	11	0	2	0	0			0	0	5
SPUF058	1	7.52222	3	0	1	0	0			0	0	2
SPUF061	1	7.98819	5	0	1	0	0			0	0	4
SPUF063	1	11.7514	9	1	2	0	0			0	0	12
SPUF069	1	3.9375	3	0	1	0	0			0	0	1
SPUF071	1	4.27222	4	0	2	0	1	4		1		11
SPUF073	1	14.2549	4	1	1	0	0			0		4
SPUF075	1	12.6986	13	0	1	0	0			0		1
SPUF088	1	8.76458	3	0	1	0	0			0	0	1
SPUF092	1	6.92639	7		1	0	0			0		1
SPUF095	1	10.0854	7		1	0	0			0		2
SPWU005	1	6.12708	1	0	1	0	0			0	0	4
SPWU009	1	2.11875	1	0	1	0	0			0		1
SPWU010	1	3.19306	2	1	1	0	0			0	0	1
SPWU013	1	1.41528	1	0	2	0	0			0	0	12
SPWU018	1	10.3688	5	0	1	0	0			0	0	4
SPWU035	1	19.2174	11	0	1	0	0			0	0	1
SPWU036	1	7.79931	4	0	1	0	0			0	0	1
SPWU039	1				2	0	0			0		5
SPWU040	1	14.891	9	0	2	0	0			0	0	5
SPWU043	1	11.1597	9	1	1	0	0			0	0	2
SPWU049	1	14.9701	2	0	2	0	0			0	0	5
SPWU055	1	14.8535	4	0	2	0	0			0		13
SPWU057	1	3.55556	1	0	1	0	0			0		1
SPWU058	1	11.6243	1	0	1	0	0			0	0	2
SPWU060	1	2.74653	2	0	1	0	0			0	0	1
SPWU063	1	10.2458	2	0	2	0	0			0		13
SPWU065	1	7.33958	7	1	2	0	0			0		10
SPWU066	1	2.82222	2	0	1	0	0			0		1
SPWU068	1	34.7576	6	0	2	0	0		67	0	1	5
SPWU070	1	11.6111	5	0	1	0	0			0		4
SPWU074	1	9.13472	4	0	2	0	0			0		5
SPWU075	1		23		1	1	0			0		4
SPWU077	1	10.7257	2	1	1	0	0			0		4
SPWU079	1	9.61875	4		1	0	0			0		2
SPWU080	1	9.50139	9		1	0	0			0		1
(1) S-C-001	2	31.8757	32		2	1	1	32		1		11
(10) SPUI010	2	48.6771	3		1	0	0			0		4
(12) SPUI012	2	34.0076	8		1	0	0		31	0	1	4
(13) SPUI013	2	12.5285	13		2	0	1	13		1		11
(14) SPUI014	2	10.6	8		1	0	0			0		1
(15) SPUI015	2	6.30347	3		2	0	0			0		5
(16) SPUI016	2	6.55069	6		2	0	1	371		1		11
(2) S-C-002	2	5.99236	2		1	0	0			0	0	1
(3) S-C-003	2	8.60764	2		1	0	0			0	0	4
(5) S-C-005	2	28.841	20		1	1	0			0	0	4
(6) S-C-006	2	23.2785	3		2	0	0			0	0	5
(8) S-C-007	2	16.7556	2		1	0	0			0	0	1
(9) SPUI009	2	10.7479	2		1	0	0			0	0	1
SPMN007	2	6.44306	6	0	1	0	0			0	0	4
SPMN011	2	6.3	2	0	1	0	0		56	0	1	1
SPMN013	2	20.4792	20	1	2	1	1	20		1		11
SPMN014	2	17	3	1	1	0	0			0	0	1
SPMN022	2	28.0042	28	1	1	1	0			0	0	1
SPUC006	2	7.17778	3	1	1	0	0			0	0	2
SPUC007	2	24.9438	8	1	2	0	0		189	0	1	10
SPUC010	2	16	4	1	1	0	0			0	0	4
SPUC014	2	6.61389	2	0	1	0	0			0	0	4
SPUC015	2	6.50486	4	0	2	0	0			0	0	5
SPUC022	2	10.2181	7	1	1	0	0			0	0	4
SPUC024	2	6.65417	3	1	2	0	0			0	0	5
SPUC029	2		43	1	2	1	0			0	0	7
SPUC033	2	8.26181	2	0	2	0	0			0	0	5
SPUC035	2	8.29306	1	1	2	0	1	8		1		11
SPUC038	2	10.0479	2	0	1	0	0			0	0	4
SPUC041	2	5.70486	5	1	2	0	1	6		1		11
SPUC044	2	22.9917	6	1	1	0	0			0		2
SPUF003	2	13.1208	6	1	1	0	0			0	0	2
SPUF004	2	17	6	1	2	0	0		81	0	1	5
SPUF005	2	4.22847	3	1	1	0	0			0	0	1
SPUF008	2	54.3472	54	1	2	1	0			0	0	6
SPUF009	2	5	4	0	1	0	0			0	0	1
SPUF010	2	7	4	0	1	0	0			0	0	2
SPUF011	2	8	4	0	1	0	0			0	0	2
SPUF012	2	11	1	1	1	0	0			0	0	2
SPUF014	2	9	2	0	1	0	0			0	0	1
SPUF015	2	21.6917	22	1	2	1	1	15		1		11
SPUF016	2	17	17	1	1	0	0			0	0	2
SPUF018	2	2.50486	2	1	2	0	1	2		1		11
SPUF024	2	27	21	1	1	0	0			0	0	4
SPUF030	2	32.7028	10	1	1	0	0			0	0	1
SPUF031	2	19.1049	1	0	2	0	0			0	0	5
SPUF032	2	13	2	0	1	0	0			0	0	2
SPUF034	2	7.78472	4	1	1	0	0			0	0	1
SPUF036	2	4.14861	1	0	1	0	0			0	0	2
SPUF039	2	7.48056	4	0	1	0	0			0	0	1
SPUF049	2	12.5583	8	1	2	0	0			0	0	5
SPUF051	2	13.7556	14	1	2	1	0			0	0	6
SPUF052	2	4.18125	2	0	1	0	0			0	0	2
SPUF053	2	24.2528	18	1	1	1	0			0	0	2
SPUF056	2	18.9194	7	0	1	0	0			0	0	13
SPUF059	2	3.93056	3	0	1	0	0			0	0	1
SPUF060	2	19.6465	5	1	2	0	0			0	0	7
SPUF064	2	30.0625	30	1	2	1	0			0	0	10
SPUF065	2	20.2417	5		1	0	0			0	0	2
SPUF066	2	28.975	29	1	2	1	0			0	0	6
SPUF067	2	6.85069	4	0	2	0	0			0	0	12
SPUF068	2	14.6389	11	1	1	0	0			0		1
SPUF070	2	7.91597	8	1	1	0	0			0		2
SPUF072	2	10.9257	2	0	1	0	0			0	0	4
SPUF074	2	5.37222	2	0	2	0	0			0		5
SPUF076	2	9.91806	10	0	1	0	0			0	0	2
SPUF077	2	29.8951	5	0	2	0	0			0		5
SPUF089	2	18.2653	15	0	2	0	0			0		5
SPUF090	2	3.52292	0		1	0	0			0		2
SPUF091	2	7.72708	5		1	0	0			0		2
SPUF093	2	20.7542	8		1	0	0			0		4
SPUF094	2	7.64931	2		2	0	0			0		5
SPWU001	2	23.2854	13	1	1	0	0			0	0	2
SPWU004	2	2.69861	1	1	1	0	0			0	0	1
SPWU006	2	17.0778	2	1	2	0	0			0		5
SPWU007	2	5.65208	0	0	2	0	0			0	0	5
SPWU008	2	13.5167	5	0	1	0	0			0		1
SPWU011	2	28.7667	3	0	2	0	0			0		5
SPWU012	2	9.95486	10	1	2	0	1	39		1		11
SPWU014	2	36.9	12	1	2	0	0			0	0	5
SPWU015	2	14.9222	15	0	2	1	1	14		1		11
SPWU017	2	36.875	1	0	2	0	0			0	0	5
SPWU020	2	41.6285	22	1	2	1	0			0	0	5
SPWU021	2	14.3903	1	1	2	0	0			0	0	5
SPWU030	2	9.39583	5	1	1	0	0			0	0	1
SPWU032	2	1.96319	2	1	2	0	1	2		1		11
SPWU034	2	18.5597	1	0	2	0	1	18		1		11
SPWU037	2	16.9368	6	1	1	0	0			0	0	1
SPWU038	2	13.7312	12	1	1	0	0			0	0	1
SPWU041	2	2.91597	1	0	1	0	0			0	0	1
SPWU042	2	20.1132	11	1	1	0	0			0	0	1
SPWU044	2	23.0549	4	1	1	0	0			0	0	2
SPWU045	2	13.7271	3	0	2	0	0		18	0	1	9
SPWU046	2	10.5375	11	1	1	0	0			0	0	2
SPWU047	2	7.67153	2	0	1	0	0			0	0	1
SPWU048	2	6.10139	3	0	1	0	0			0	0	1
SPWU054	2	14.0979	11	0	1	0	0			0		1
SPWU056	2	28.966	4	1	2	0	0			0	0	13
SPWU061	2	46.5993	27	1	1	1	0			0	0	2
SPWU064	2	14.8257	2	0	2	0	0		37	0	1	5
SPWU067	2	17.6396	3	1	2	0	0			0	0	6
SPWU069	2	9.60556	4	1	1	0	0			0		1
SPWU071	2	21.2625	21	1	2	1	1	21		1		11
SPWU072	2	12.7076	6	1	2	0	0			0		5
SPWU073	2	4.10833	4	1	2	0	1	4		1		11
SPWU076	2	7.53403	3		1	0	0			0		2
SPWU078	2	20.3333	5	0	1	0	0			0		1

## Sheet: Supplementary Table 1
subject_id	studyArm1	demo_sex1	demo_age1	bmi1	sofa_total11	charlson_total_score1	wbc2	monocytes2	monocytes_abs2	neutrophils2	neutrophils_abs2	lymphs2	lymphocytes_abs2	il_102	il_62	pd_l1_b7_h12	procalcitonin2	los7	icu_total_days_adm7	outcomes_secondary_infections7	fave_disch7	CCI	hosp_mort7	fu_mort7	sepsis_survival_days7	fu_mort8	sepsis_survival_days8	dispos_disch7
(10) SPUI010	2	1	64	41.8505	11	4	11.6	4.6	0.54	87	10.11	7.5	0.87	24.22	608.42	196.66	892.48	48.6771	3		1	0	0	0				4
(14) SPUI014	2	1	69	26.5538	12	3	10	4.4	0.438	83.3	8.325	5.3	0.526	28.14	187.83	254.8	410.98	10.6	8		1	0	0	0				1
(15) SPUI015	2	1	65	28.6909	10	2	33.2	2.5	0.844	91.5	30.368	0	0	23.76	17.99	298.27	1843	6.30347	3		2	0	0	0				5
(16) SPUI016	2	1	77	25.3378	9	5	11.1	16.8	1.87	75.2	8.36	7	0.78	8.27	10.1	173.15	142.53	6.55069	6		2	0	1	1	371			11
(2) S-C-002	2	2	47	33.6578	5	0	11.2	7	0.781	84.3	9.464	7.8	0.878	19.72	11.86	139.46	149.1	5.99236	2		1	0	0	0		0		1
(3) S-C-003	2	2	40	31.4076	5	2	20.2	3.6	0.72	72.3	14.573	16.1	3.238	14.82	209.18	299.2	563.04	8.60764	2		1	0	0	0		0		4
(5) S-C-005	2	1	69	25.7381	12	2	12.1	1.8	0.216	93.8	11.353	2.7	0.324	21.6	41.94	150.96	99.38	28.841	20		1	1	0	0		0		4
(6) S-C-006	2	2	80	22.6172	5	5	13.8	4	0.55	86	11.89	5	0.69	19.5	24.2	73.4	148.76	23.2785	3		2	0	0	0		0		5
(8) S-C-007	2	1	50	38.8519	7	2	8.9	4.4	0.392	71.7	6.351	22.1	1.96	8.08	24.08	185.44	1326.04	16.7556	2		1	0	0	0		0		1
(9) SPUI009	2	1	69	29.587	7	6	16.8	6.1	1.03	86.9	14.61	5.3	0.89	65.64	1460.68	490.4	4850	10.7479	2		1	0	0	0		0		1
SPMN007	2	2	46	85.8478	4	1	11.7	6	0.4		9.8	84	0.7	26.26	48.92	1062.92	4980	6.44306	6	0	1	0	0	0		0		4
SPMN014	2	1	51	18.2883	6	4	4.1	6	0.2	81	3.4	10	0.4	13.35	5.95	27.56	72.81	17	3	1	1	0	0	0		0		1
SPMN022	2	2	28	15.9111	7	4								19.57	77.85	448.3	5191	28.0042	28	1	1	1	0	0		0		1
SPUC006	2	2	59	50.7705	9	2	27.9	2.4	2.4	94	26.2	3.6	1	14.24	29.94	213.86	2380	7.17778	3	1	1	0	0	0		0		2
SPUC007	2	2	65	19.2142	0	2	12.8	8	1	85.5	10.9	6.5	0.8	70.26	1304.98	113.88	1092.02	24.9438	8	1	2	0	0	0		1	189	10
SPUC010	2	1	72	27.7735	3	4	10.9	1.9	0.2	93.1	10.1	5	0.5	19.42	51.08	146.46	360.56	16	4	1	1	0	0	0		0		4
SPUC014	2	2	74	31.875	4	4	44.6	10.3	4.6	80	35.7	9.7	4.3	68.34	361.74	499.8	10352	6.61389	2	0	1	0	0	0		0		4
SPUC015	2	2	74	38.731	11	3	32.8	3.7	1.2	94.5	31	1.8	0.6	59.68	2602	2056	11034	6.50486	4	0	2	0	0	0		0		5
SPUC022	2	2	63	34.461	4	3	18.4	4.2	0.8	93.1	17.1	2.7	0.5	8.02	15.16	362.8	1415.92	10.2181	7	1	1	0	0	0		0		4
SPUC024	2	1	70	24.3025	4	4	19.6	2.8	0.5	91.6	18	5.6	1.1	8.68	53.16	389.44	808.06	6.65417	3	1	2	0	0	0		0		5
SPUC029	2	1	51	56.4933	6	2	24.4	3.2	0.781	91.9	22.4	4.9	1.2	23.44	100.52	176.72	2434		43	1	2	1	0	0		0		7
SPUC033	2	1	58	35.8719	5	1	20.8	2.8	0.6	86.2	17.9	11	2.3	15.59	24	143.07	43.56	8.26181	2	0	2	0	0	0		0		5
SPUC038	2	2	82	24.2517	5	4	12.3	0	0			0	0	21.97	225.34	229.91	763.04	10.0479	2	0	1	0	0	0		0		4
SPUC044	2	2	62	26.9302	6	2	4.7	11.1	0.5			27.6	1.3	6.27	8.57	163.04	1908	22.9917	6	1	1	0	0	0				2
SPUF003	2	2	93	27.9929	10	6	6.9	11.3	0.8	79.9	5.5	6.9	0.5	37.08	92.38	197.48	2440	13.1208	6	1	1	0	0	0		0		2
SPUF005	2	1	38	35.8715	10	0	29.1	3.6	1.1	95.2	27.7	1.1	0.3	49.5	1171.18	1256.82	10198	4.22847	3	1	1	0	0	0		0		1
SPUF008	2	1	46	76.8256	11	2	27.1	4.9	1.3	89.3	24.2	5.4	1.5	24.68	187.9	284.42	781.82	54.3472	54	1	2	1	0	0		0		6
SPUF009	2	1	28	36.8574	1	0	22.3	3.7	0.8	87.9	19.6	8.1	1.8	39.24	70.3	113.32	951.4	5	4	0	1	0	0	0		0		1
SPUF010	2	1	58	54.1868	3	1	15.9	3.3	0.5	91.8	14.6	4.7	0.7	33.22	108.84	102.38	1198.18	7	4	0	1	0	0	0		0		2
SPUF011	2	2	65	76.0428	1	2	15	4.4	0.7	85.9	12.9	9.1	1.4	21.66	19.08	50.42	369.16	8	4	0	1	0	0	0		0		2
SPUF012	2	1	39	21.2907	4	0	6	3.7	0.2	88.5	5.3	7.5	0.5	183.54	2174	48.7	1402.64	11	1	1	1	0	0	0		0		2
SPUF014	2	1	57	33.3861	5	1	8.3	10.1	0.8	79.7	6.6	8.6	0.7	21.32	36.5	65.26	1019.3	9	2	0	1	0	0	0		0		1
SPUF016	2	2	44	27.4477	0	2	21.9	7.8	1.7	87	19.1	4.3	0.9	51.78	228.98	225.88	828.3	17	17	1	1	0	0	0		0		2
SPUF024	2	2	28	22.7682	6	0	18.2	3.3	0.6	88.3	16	7.5	1.4	2.46	96.06	116.48	109.68	27	21	1	1	0	0	0		0		4
SPUF030	2	1	63	33.8986	5	2	18.1	2.1		78.7	17.72	0	0	42.6	4818	931.9	5896	32.7028	10	1	1	0	0	0		0		1
SPUF031	2	2	58	45.8594	2	3	18.8	9.2	1.7	83.6	15.7	6.8	1.3	24.54	50.62	174.9	993.26	19.1049	1	0	2	0	0	0		0		5
SPUF032	2	2	76	17.3828	2	3	8.2	2.9	0.2	92.9	7.7	4	0.3	37.72	698.1	313.62	6056	13	2	0	1	0	0	0		0		2
SPUF034	2	2	25	20.2397	1	0	21							26.56	81.02	311	6598	7.78472	4	1	1	0	0	0		0		1
SPUF036	2	2	42	36.372	6	0	13.9	1	0.1	97.1	13.5	1.3	0.2	566.76	2268	730.9	4048	4.14861	1	0	1	0	0	0		0		2
SPUF039	2	1	68	22.6045	3	2	13	2	0.3	93.6	12.2	4.3	0.6	42.84	504.42	227.16	3254	7.48056	4	0	1	0	0	0		0		1
SPUF049	2	2	71	25.4604	6	3	13.1	0.8	0.1	93.8	12.3	4.2	0.6	27.5	445.68	208.16	310.68	12.5583	8	1	2	0	0	0		0		5
SPUF051	2	1	83	29.5766	5	6	4.9	4.6	0.2	82.1	4	13.2	0.6	4.92	14.66	126.2	79.82	13.7556	14	1	2	1	0	0		0		6
SPUF052	2	1	41	43.0521	0	1	10.4	5.4	0.6	75.6	7.9	16.9	1.8	15.3	34.4	76.74	376.56	4.18125	2	0	1	0	0	0		0		2
SPUF053	2	2	71	28.254	4	4	8.8	4.6	0.4	86.1	7.6	9	0.8	26.68	456.88	173	3620	24.2528	18	1	1	1	0	0		0		2
SPUF056	2	2	64	18.1493	8	2	11.3	4.2		12.6	10.1	1.1	0.12	17.57	373.76	125.55	1119	18.9194	7	0	1	0	0	0		0		13
SPUF059	2	1	41	21.3697	5	1	9.8	7.6	0.74	83.3	8.16	8.8	0.86	13.09	10.18	92.89	43.19	3.93056	3	0	1	0	0	0		0		1
SPUF060	2	1	77	29.3868	7	4	9.9	7.1	0.7	81.2	8.04	5.3	0.52	18.68	15.91	306.83	2254	19.6465	5	1	2	0	0	0		0		7
SPUF064	2	2	68	25.1936	5	4	7.2	1.1	0.08	53.2	5.59	17	1.22	26.21	324.11	119.31	1148	30.0625	30	1	2	1	0	0		0		10
SPUF065	2	2	67	26.5256	4	4	3.8	4.6	0.2	82.7	3.2	11.1	0.4	23.14	70.42	115.35	25.17	20.2417	5		1	0	0	0		0		2
SPUF066	2	1	67	26.0021	8	5	7.5	2.9	0.2	92.7	6.9	3.9	0.3	22.03	7.8	445.46	3287	28.975	29	1	2	1	0	0		0		6
SPUF067	2	1	64	36.5447	2	3	16.5	7	1.1	78.6	12.9	10.5	1.7	16.08	94.61	184.19	1736	6.85069	4	0	2	0	0	0		0		12
SPUF068	2	1	29	37.8348	8	0								19.24	220.87	114.54	947.42	14.6389	11	1	1	0	0	0				1
SPUF070	2	1	47	31.3145	2	3	13.6	5.7	0.8	82.6	11.2	9.6	1.3	21.78	24.53	222.99	34.37	7.91597	8	1	1	0	0	0				2
SPUF072	2	1	57	29.0497	4	1												10.9257	2	0	1	0	0	0		0		4
SPUF074	2	2	78	17.4839	4	3	8.7	7.7	0.67	87.1	7.58	4.6	0.4	17.64	29.06	132.92	60.04	5.37222	2	0	2	0	0	0				5
SPUF076	2	1	71	34.2449	13	4	12.2	6.9	0.8	84.4	10.3	8	1	21.28	12.95	116.79	655.06	9.91806	10	0	1	0	0	0		0		2
SPUF077	2	2	60	39.1462	1	4	10.3	4.4	0.5	82.4	8.5	10.1	1	15.82	29.47	299.73	289.9	29.8951	5	0	2	0	0	0				5
SPUF089	2	1	79	34.8833	3	3	10.7	7.9	0.8	86.1	9.2	5	0.5	5.94	20.04	51.07	2415	18.2653	15	0	2	0	0	0				5
SPUF090	2	1	54	39.221	2	2	11.1	8.6	1	81.7	9	7.8	0.9	7.17	19.55	224.69	2992	3.52292	0		1	0	0	0				2
SPUF091	2	2	66	22.3643	2	2	8.7	7.9	0.7	87.3	7.6	4.2	0.4	5.8	9.86	123.52	968.72	7.72708	5		1	0	0	0				2
SPUF093	2	1	43	21.9277	3	0	7.5	3.3	0.2	83.8	6.3	12.3	0.9	7.99	37.89	56.18	87.12	20.7542	8		1	0	0	0				4
SPUF094	2	1	80	23.994	7	4	13.4	4.2	0.6	89.2	11.9	5.9	0.8	7.03	11.01	301.86	5237	7.64931	2		2	0	0	0				5
SPWU001	2	1	64	22.7994	14	2								14.84	60.86	270.76	12436	23.2854	13	1	1	0	0	0		0		2
SPWU004	2	1	69	19.5951	0	6	13.5	8.9	1.2	81.2	10.9	9.6	1.3	6.64	33.86	129.84	90.4	2.69861	1	1	1	0	0	0		0		1
SPWU006	2	1	77	18.1906	7	4	16.5	4.1	0.7	90.7	15	4.7	0.8	16.02	38.62	191.8	7616	17.0778	2	1	2	0	0	0				5
SPWU007	2	1	48	31.3374	3	0	20.3	6.3	1.3	87.2	17.8	4.9	1	13.68	12.4	163.58	5576	5.65208	0	0	2	0	0	0		0		5
SPWU008	2	1	27	21.0339	7	0	15.5	2.9	0.5	90.7	14.1	3.9	0.6	104.18	123.22	239.12	5728	13.5167	5	0	1	0	0	0				1
SPWU011	2	1	70	17.2082	10	3	28.9	1.3	0.4	94.2	27.2	3.6	1	29.18	184.76	996.4	7132	28.7667	3	0	2	0	0	0				5
SPWU014	2	1	74	21.1681	10	4	13.8	8.3	1.1	72.5	10	16.7	2.3	19.2	9.7	241.9	687.8	36.9	12	1	2	0	0	0		0		5
SPWU017	2	2	51	18.9101	10	4	8.2	15.1	1.2	68.8	5.7	11.9	1	15.32	53.02	302.58	2332	36.875	1	0	2	0	0	0		0		5
SPWU020	2	2	78	27.3053	13	3	11.7	2.6	0.3	93.3	11	3.1	0.4	18.32	964.76	333.42	13794	41.6285	22	1	2	1	0	0		0		5
SPWU021	2	1	55	25.9388	1	1	8.8	6.5	0.6	73.8	6.5	17.5	1.5	16	34.6	670.36	464.84	14.3903	1	1	2	0	0	0		0		5
SPWU030	2	1	70	26.4562	7	3	24.2	5.9	1.4	85.5	20.7	7.9	1.9	23.3	22.46	610.96	7714	9.39583	5	1	1	0	0	0		0		1
SPWU037	2	1	56	25.1796	8	1	8.8	1.3	0.1	92.4	8.1	5.4	0.5					16.9368	6	1	1	0	0	0		0		1
SPWU038	2	1	52	22.7129	14	1	5.9	12.2	0.7	66.8	3.9	18	1.1					13.7312	12	1	1	0	0	0		0		1
SPWU041	2	2	35	27.1629	4	0	28.7	3	1	94	27	1	0.3	18.82	23.92	271.72	80.08	2.91597	1	0	1	0	0	0		0		1
SPWU042	2	2	43	34.2446	0	4	14.7	2.8	0.4	89.8	13.2	6.9	1	30.36	46.34	1127.78	1134.14	20.1132	11	1	1	0	0	0		0		1
SPWU044	2	1	62	29.51	4	2	24.2	9.4	2.3	88.8	21.5	1.2	0.3	16.16	8.28	114.2	81.24	23.0549	4	1	1	0	0	0		0		2
SPWU046	2	1	40	30.0814	10	0	19.8	7.4	1.5	85.6	17	5.9	1.2	11.8	27.44	190.4	231.8	10.5375	11	1	1	0	0	0		0		2
SPWU047	2	1	50	55.0644	6	2	12.4	12.7	1.6	82.5	10.2	4.5	0.6	20.05	32.96	68.24	253.98	7.67153	2	0	1	0	0	0		0		1
SPWU048	2	2	58	31.0687	6	2	8	3	0.2	82.8	6.7	14.2	1.1	18.87	3.98	138.32	71.29	6.10139	3	0	1	0	0	0		0		1
SPWU054	2	1	53	27.9964	8	1	11.5	8	0.9	84.7	9.7	7	0.8	21.69	56.93	99.44	116.31	14.0979	11	0	1	0	0	0				1
SPWU056	2	2	49	16.6965	13	0	20.3	3.4	0.7	91.2	18.5	4.9	1	20.05	30.19	166.24	129.4	28.966	4	1	2	0	0	0		0		13
SPWU061	2	2	59	31.4062	7	3	13.2	5.4	0.7	85.8	11.3	8.4	1.1	19.92	180.34	98.43	324.53	46.5993	27	1	1	1	0	0		0		2
SPWU067	2	1	65	24.6419	6	7	7.6	8.5	0.7	75.2	5.7	7.9	0.6	21.12	209.12	486.54	4382	17.6396	3	1	2	0	0	0		0		6
SPWU069	2	1	30	22.9337	7	0	15.5	6.8	1.1	77.9	12.1	8.9	1.4	18.11	6.45	114.24	201.3	9.60556	4	1	1	0	0	0				1
SPWU072	2	2	74	47.0951	14	5	29.9	5.8	1.7	90.9	27.1	2.9	0.9	6.15	184.81	360.68	2133	12.7076	6	1	2	0	0	0				5
SPWU076	2	1	72	32.0756	9	3	10.9	5.7	0.6	88.1	9.6	6.1	0.7	6.07	6.81	46.95	280.89	7.53403	3		1	0	0	0				2
SPWU078	2	1	62	45.5871	10	8	17.6	4	0.8	94	16.5	2	0.3	6.58	196.48	358.28	2832	20.3333	5	0	1	0	0	0				1
(1) S-C-001	2	1	67	34.6761	13	4	16.1	0.9	0.14	94.8	15.241	3.5	0.559	8.06	30.02	458.34	335.62
(12) SPUI012	2	1	75	26.8229	12	4	8.6	2.6	0.222	84.6	7.311	6	0.517	20.65	308.36	169.81	559.49	12.7076	4	42	59	10		0.011236
(13) SPUI013	2	2	61	34.5306	10	4	17.3	3.6	0.48	83.7	11.07	2.6	0.444	176.74	90.45	269.27	1242	7.50729	2	0.575342	0.662921	0.11236
SPMN011	2	2	80	20.9736	1	8	7.3	6	0.4	85	6.2	9	0.7	22.52	23.54	174.74	72.56	20.4979	8.5
SPMN013	2	1	64	22.0847	3	7	16.1	2	0.4	83	13.4	13	2	35.02	18.54	290.04	1306				0							26
SPUC035	2	2	65	20.9541	0	2	10.4	2.3	0.2	92	9.6	5.7	0.6	21.29	26.6	201.25	1253				0							21
SPUC041	2	1	52	19.3043	3	6	19.5							5.82	30.87	281.4	2273				0							0
SPUF004	2	2	80	19.5918	11	11	25.7	4.8	1.2	89.6	23	5.3	1.4	25.24	160.46	164.56	1298.34				0							11
SPUF015	2	1	88	29.064	8	6	11	22.3	2.4	70.2	7.7	6.5	0.7	20.64	76.82	64.34	286.02				0							19
SPUF018	2	2	50	18.0199	10	1	19.5	3.8	0.7	86.6	16.9	6.8	1.3	19.84	2864	499.7	3876				0							4
SPWU012	2	2	58	23.3067	9	5	9.6	2	0.2	91.8	8.8	5.7	0.5	15.12	133.74	593.36	970.16				0							2
SPWU015	2	1	60	45.5806	13	8	14.3	3.5	0.5	90.9	13	5.5	0.8	21.12	25.6	343.78	900.7				0							0
SPWU032	2	2	58	45.3546	14	1	20.8	7	1.5	70	14.5	17	3.5	31.72	4182	1106.78	4006				0							0
SPWU034	2	2	79	40.7356	4	7	7.7	4.8	0.4	88.6	6.8	4.8	0.4	12.2	15.98	241.6	85.46				0							2
SPWU045	2	1	81	24.1406	11	7	7.9	4.7	0.4	76.2	6	8.5	0.7	31.76	82	423.34	105.06				0							1
SPWU064	2	1	91	22.1932	9	6	7.6	12.6	1	80.6	6.1	5.9	0.4	24.18	43.82	280.81	1978				0							1
SPWU071	2	2	82	28.2853	9	5	6	5.2	0.3	93	5.5	1	0.1	30.41	154.36	216.03	2153				0							2
SPWU073	2	1	52	62.8624	11	7	11	10.7	1.2	69.6	7.7	14.1	1.6	4.02	18.96	29.41	49.89

## Sheet: Figure 1 final
subject_id	studyArm1	tot_ifn_cd3_cd282	tot_ifn_neg2	tot_ifn_cd3_cd283	tot_ifn_neg3	tot_ifn_cd3_cd284	tot_ifn_neg4
(1) S-C-001	2	689.737	162.02	556.683	70.268	1224.22	24.445
(10) SPUI010	2	2310.42	60.5052	1945.27	180.33	1513.5	207.351
(11) SPUI011	1	4409.52	271.596	3669.52	0.5231
(12) SPUI012	2	304.299	23.14	235.293	16.4475	1068.68	630.568
(13) SPUI013	2	3518.17	896.366	1753.68	15.0779	2419.89	277.283
(14) SPUI014	2	584.842	0	3485.81	1406.17	1345.07	0.251117
(15) SPUI015	2	781.186	243.388	905.096	141.83
(16) SPUI016	2	1917.49	1.71588	2028.79	0.167411
(2) S-C-002	2	1059.08	9.3957	2776.26	4.95234	2001.44	84.7398
(3) S-C-003	2	7219.26	77.7252	4339.47	12.0967	4103.21	39.3704
(4) S-C-004	1	37.9071	18.2369	1161.26	21.9408
(5) S-C-005	2	231.065	128.974	63.405	12.9006	62.6535	22.1815
(6) S-C-006	2	1406.01	4.70824	3673.29	313.598
(7) S-B-001	1	4877.3	80.9559	1831.45	2.23905	1703.25	56.2478
(8) S-C-007	2	3572.57	400.422	2467.38	1204.62	355.358	231.376
(9) SPUI009	2	1000.34	22.474	133.158	0.251117	20.6786	0.41853
SPMN001	3	514.428	19.0759
SPMN002	3	623.117	5.60804
SPMN003	3	4685.13	2.51109
SPMN004	3	2946.13	16.3742
SPMN005	3	705.932	21.1525
SPMN006	3	2417.81	0
SPMN007	2	2612.63	235.78	1209.07	59.5823
SPMN008	3	251.996	7.40765
SPMN009	1	913.992	12.8064	915.049	19.3813
SPMN010	3	768.61	13.0158
SPMN011	2	657.408	11.0608	531.84	9.55595
SPMN012	3	716.339	11.2459
SPMN013	2	100.139	34.792	160.777	5.61356	1564.06	60.3938
SPMN014	2	160.777	5.61356			213.294	0
SPMN015	3	366.599	81.6103
SPMN016	3	538.805	0.481272
SPMN017	3	652.126	35.3898
SPMN018	3	1776.06	10.1655
SPMN019	3	336.583	3.66196
SPMN020	3	1329.35	0.167411
SPMN021	3	455.353	0
SPMN022	2	1195.27	10.0694	4243.46	21.5394	4195.72	2.91914
SPMN023	1	4907.48	1.38104
SPUC003	1	4393.7	182.4
SPUC004	1	1502.34	66.36	4540.96	684.82	4962.96	76.44
SPUC005	1	1588.4	11.48	1134.6	226.2
SPUC006	2	1956.1	2562.24	1711.96	1278.18	859.95	392.7
SPUC007	2	808.23	616.59	5329.68	3988.88	4435.2	2481.4
SPUC008	1	829.692	307.664	481.6	10.206	1288.77	622.746
SPUC009	1	120.992	182.735	1998.58	1891.4	113.88	72.1
SPUC010	2	3675.72	2985.58	1557.19	176.33	614.278	48.6
SPUC011	1	59.517	11.109	1820.61	1504.41	1562.25	333.242
SPUC014	2	3396.19	150.672	3756.87	2831.27
SPUC015	2	997.252	338.052	3886.09	2229.06	3715.88	115.6
SPUC018	1	2105.32	262	1931.8	405.44	2808.2	455
SPUC021	1	4911.3	29.6	3934.2	39	3295.92	105.06
SPUC022	2	1343.28	430.26	1477.52	60.39	2831.76	350.9
SPUC024	2	2857.98	1055.3	2220.99	84.06	3303.72	248.56
SPUC025	1	1362.9	1177.05	2380.95	505.73	2208.75	931.7
SPUC027	1	4309.76	1296.9	3325.14	635.4	4579.14	35.91
SPUC028	1	653.92	69.8	3316.32	0	3319.92	17.38
SPUC029	2	6409.17	673.26	2802.96	251.23	2784.57	435.24
SPUC031	1	3745.65	19.63	2169.45	21.576	3750.12	325.295
SPUC032	1	1881.56	12.045	2508.32	20.07	3414.92	234.906
SPUC033	2	4698.75	3736.25	5244	3020.64
SPUC035	2	1261.44	216.3	2721.6	24.24	3524.04	5.7
SPUC036	1	1016.78	17.088	1203.27	123.936	2426.1	1229.49
SPUC037	1	491.739	0	2845.3	82.708	3560.34	262.944
SPUC038	2	54.7559	104.455	2570.87	4054.46	2491.03	116.496
SPUC040	1	657.121	105.662	7589.74	2983.32	4283.84	1072.22
SPUC041	2	646.734	302.71	1756.46	1162.14
SPUC044	2	2248.67	130.483	4230.85	99.2655	2297.15	87.136
SPUC045	1	561.064	76.473	1342.46	698.66	4283.68	249.775
SPUF001	1	1968.03	11.97	2596.05	492.397	1604.2	9.66
SPUF002	1	470.633	1.005
SPUF003	2	576.563	7.9835	812.72	153.094	1635.63	1420.13
SPUF004	2	2920.19	69.5405	2045.81	2.456	1083.36	1478.23
SPUF005	2	555.579	0
SPUF007	1	1569.78	94.2935	1362.16	31.542	2283.54	17.304
SPUF008	2	2090.91	569.506			1702.15	91.862
SPUF009	2	4404.61	2464.67	2651.2	824.992
SPUF010	2	482.546	116.26	1166.03	0
SPUF011	2	2892.72	409.68	3854.96	222.695
SPUF012	2	2411.03	40.348	3212.63	0	1952.33	0.6485
SPUF014	2	1521.14	15.012	2366.49	109.692	543.27	19.8905
SPUF015	2	1121.56	2.511	1018.42	0	332.328	0
SPUF016	2	2985.67	1268.73	5942.07	141.182	5492.82	54.587
SPUF018	2	1452.25	5.315
SPUF019	3	1233.62	0
SPUF020	3	1991.18	1.904
SPUF021	3	3477.76	0
SPUF022	3	2561.19	7.994
SPUF023	3	1520.04	0.335
SPUF024	2	2441.77	19.8275	2882.14	91.5075	714.616	122.427
SPUF025	3	1077.34	3.201
SPUF026	3	1646.38	14.343
SPUF027	3	1185.18	21.1545
SPUF028	3	1422.57	10.2795
SPUF029	3	3104.32	1.297
SPUF030	2	180.72	5.002	1112.02	0	1093.44	0
SPUF031	2	1729.63	2.9085	1778.78	0.4815	4013.44	27.454
SPUF032	2	28.6869	0	28.6869	0
SPUF033	1	395.214	2.8245	1416.58	58.216
SPUF034	2	1967.76	11.799	1963.09	0
SPUF036	2	81.9846	6.12	486.374	434.39
SPUF038	1	477.3	3.536	306.846	2.637	152.622	0
SPUF039	2	1538.59	0.502	1441.53	52.89
SPUF041	1	2953.92	8.84	4619.9	12.145	3043.88	49
SPUF043	1	4290.46	2.448	5771.94	63.47	4123.69	12.3975
SPUF048	1	2010.95	15.444	1965.79	45.262	1249.48	58.851
SPUF049	2	4035.26	8.1445	4232.1	486.72	4896.57	420.472
SPUF051	2	1887.37	20.678	3267.57	23.842	4145.64	46.713
SPUF052	2	3287.6	199.076	2070.36	71.1865
SPUF053	2	980.913	7.534			738.519	44.28
SPUF054	1	2805.48	34.085	3384.2	61.281
SPUF055	1	2805.48	34.085	2662.13	6.2145
SPUF056	2	769.766	0
SPUF057	1	1158.64	0	2496.92	4.8755	1997.58	0
SPUF058	1	1687.17	0	1763.51	5.524	1560.9	10.233
SPUF059	2	2191.36	31.86
SPUF060	2	1219.13	71.5	3009.81	169.101	2915.51	200.925
SPUF061	1	15.834	73.8405	1283.25	52.335	2953.31	0
SPUF063	1	1129.73	34.876	2357.69	4.4565	3257.86	55.4285
SPUF064	2	3712.21	2.1765	6535.3	298.41	5766.07	1.36
SPUF065	2	3470.92	17.201	5092.76	0	4935.31	0
SPUF066	2	999.829	0.628	1292.48	0	643.126	5.901
SPUF067	2	3298.05	414.456	3975.71	15.7575
SPUF068	2	3729.85	1.0875	921.372	0.9835	3675.42	10.1269
SPUF069	1	2273.8	50.64	1937	388.368
SPUF070	2	4512.82	128.95	3586.7	427.95	4924.9	94.475
SPUF071	1	4443.49	13.1175
SPUF072	2			5311.35	11.5965	4611.36	4.0385
SPUF073	1	2261.16	1.004	2256.07	1.004	3599.58	5.274
SPUF074	2	2850.5	15.255
SPUF075	1	6446.15	28.37	5450.13	42.498	4665.28	0
SPUF076	2	1137.3	8.9625	858.6	2.0715	1356.17	0
SPUF077	2	1919.54	30.324			583.819	3.097
SPUF078	3
SPUF079	3	2987	11.0045
SPUF080	3	2316.63	28.217
SPUF081	3	4593.44	1.6115
SPUF082	3	2476.78	0.711
SPUF083	3
SPUF084	3	4124.16	2.0715
SPUF085	3	755.508	3.3585
SPUF086	3	525.592	5.148
SPUF087	3	1760.62	0
SPUF088	1	890.593	33.392	2418.49	81.5375	2281.5	0
SPUF089	2	2735.77	1.758	2816.22	1.506	4226.7	22.5355
SPUF090	2	5053.78	47.0775	2151.18	3.3475
SPUF091	2	2041.96	12.844	2062.83	99.312	2924.94	7.01
SPUF092	1	2028.57	81.828	4302.29	19.56	4877.47	64.506
SPUF093	2	2872.39	18.921	3582.79	7.344	3947.16	4.248
SPUF094	2	2144.28	10.045	3024.45	1.005
SPUF095	1			3891.22	1.716	3750.25	4.1745
SPWU001	2			284.23	1.065	219.5	0.525
SPWU004	2	1575	17.88
SPWU005	1	2601.65	0.4
SPWU006	2	172.2	0.25112	261.875	0.292945	182.86	0
SPWU007	2	2492.03	31.062	3360.04	2.61563
SPWU008	2	253.08	17.4323	316.08	6.37582	1234.24	4.8302
SPWU009	1	1117.21	2.05068
SPWU010	1	1177.3	0.251095
SPWU011	2	1454.94	498.119	1184.38	99.8963	330.125	3.03417
SPWU012	2	65.715	9.6431	100.25	4.72068	10.395	0
SPWU013	1	629.64	1.17182
SPWU014	2	5413.35	366.981	209.28	0	856.08	1.10902
SPWU015	2	2471.7	23.4915	742.72	1.61124	2161.14	42.1298
SPWU017	2	86.25	0.251115	2903.94	73.3773	164.34	2.3
SPWU018	1	778.72	0	2835.82	33.885	1122.77	0
SPWU020	2	308.57	10.955	39.65	6.565	23.625	25.3
SPWU021	2	2371.6	1.89	1222.23	4.515	89.5	0
SPWU022	3	913.68	1.725
SPWU023	3	822.375	46.275
SPWU024	3	857.38	62.15
SPWU025	3	8.71612	3.18072
SPWU026	3	867.035	9.8697
SPWU027	3	89.6075	0.606825
SPWU028	3	13.5834	0
SPWU029	3	23.6307	0.251115
SPWU030	2	3422.04	253.247	5938.21	659.893	410.964	3.89205
SPWU031	3	1741.93	199.202	36.4943	0
SPWU032	2	11.3938	0.85794
SPWU033	3	1073.33	0.16741
SPWU034	2	8.4818	0	76.5073	17.2638	5.10578	0.16741
SPWU035	1	134.501	2.25994	190.686	0	3877.53	14.3967
SPWU036	1	650.408	148.646	238.96	46.5066	1018.39	115.446
SPWU037	2	2303.08	8.48354	2069.55	5.42312	1131.81	13.7648
SPWU038	2	4076.26	2143.59	1746.74	101.907	298.696	103.558
SPWU039	1	1603.23	43.8442
SPWU040	1	1777.79	2.29129	2210.35		303.158	100.089
SPWU041	2	2952.01	790.83	5813.85	2575.28
SPWU042	2	2667.65	27.8501			172.911	104.838
SPWU043	1	644.794	120.634	391.264	114.541	2536.81	141.559
SPWU044	2	23.3869	12.3984	208.54	21.0483	1903.12	50.8401
SPWU045	2	67.6854	8.11912	400.753	27.4762	571.243	1.21368
SPWU046	2	3481.48	200.591	2047.43	76.5548	265.364	404.189
SPWU047	2	1.91464	0.251115			530.177	25.4515
SPWU048	2	267.908	223.109	4174.75	44.3521
SPWU049	1	672.686	46.6848	1977.09	60.4598	841.54	5.1895
SPWU054	2	2715.2	146.862	3006.32	56.2277	3770.51	9.1178
SPWU055	1	2667.81	193.001	3993.85	238.027	2627.31	15.7464
SPWU056	2	5512.75	310.81	2766.57	54.6354	5737.1	891.28
SPWU057	1	405.28	10.7591
SPWU058	1	223.242	0	217.858	5.1686	831.013	27.3753
SPWU060	1	25.0811	12.597
SPWU061	2	1300.33	0.16741	1714.85	1.72636	2849.16	56.73
SPWU063	1	833.232	0.16741
SPWU064	2	542.616	28.2291	636.821	5.7127	843.1	0.66961
SPWU065	1	3669.9	1890.95	118.723	0.66965
SPWU066	1	803.913	135.362
SPWU067	2	3494.1	586.635	1410.3	59.1782	1386.23	20.3851
SPWU068	1	1371.66	403.678	2855.95	30.2197	710.472	190.768
SPWU069	2	4188.76	121.297			5944.15	584.64
SPWU070	1	6086.49	3575.64	2696.87	75.179	3427.95	18.2055
SPWU071	2	71.3385	0	895.134	15.8933	556.073	10.8949
SPWU072	2	1193.45	3.51544	1809.64	45.0895	806.035	14.4803
SPWU073	2	2334.43	2.28085
SPWU074	1	1204.12	25.725	905.364	22.4426	762.783	8.8061
SPWU075	1	1354.1	0	903.346	106.737	1817.83	30.0133
SPWU076	2	903.346	106.737	66.8359	0.33482	2001.82	29.0275
SPWU077	1	80.1578	24.8596	2122.68	19.356	2028.91	39.9682
SPWU078	2	3419.58	75.7885	1483.38	171.594	2704.46	247.52
SPWU079	1	187.787	29.0081	496.555	16.0895
SPWU080	1	2073.53	44.8715	538.117	1.25551	2740.99	34.5772

## Sheet: Figure 2 final
subject_id	studyArm1	elis_ifn_neg_sfu2	elis_ifn_neg_ss2	elis_ifn_neg_sfu3	elis_ifn_neg_ss3	elis_ifn_neg_sfu4	elis_ifn_neg_ss4
(1) S-C-001	2	63.5	2.55149	20	3.5134	13.5	1.81074
(10) SPUI010	2	28	2.1609	53	3.40246	56.5	3.66993
(11) SPUI011	1	97.5	2.7856	1	0.5231
(12) SPUI012	2	12.5	1.8512	15	1.0965	220	2.86622
(13) SPUI013	2	387	2.31619	8.5	1.77388	106	2.61588
(14) SPUI014	2	0	0	505.5	2.78175	0.5	0.502234
(15) SPUI015	2	119.5	2.03672	107	1.32551
(16) SPUI016	2	1	1.71588	0.5	0.334823
(2) S-C-002	2	3	3.1319	2.5	1.98093	11.5	7.36868
(3) S-C-003	2	42	1.8506	7.5	1.61289	19	2.07213
(4) S-C-004	1	4.5	4.05264	9	2.43787
(5) S-C-005	2	50	2.57948	6	2.1501	2.5	8.87258
(6) S-C-006	2	2	2.35412	80.5	3.89562
(7) S-B-001	1	14.5	5.58316	0.5	4.4781	15	3.74985
(8) S-C-007	2	151	2.6518	448	2.68888	107	2.16239
(9) SPUI009	2	6	3.74566	1	0.251117	1.5	0.27902
SPMN001	3	7.5	2.54346
SPMN002	3	1	5.60804
SPMN003	3	1.5	1.67406
SPMN004	3	5	3.27484
SPMN005	3	2.5	8.46098
SPMN006	3	0	0
SPMN007	2	50	4.7156	9.5	6.27182
SPMN008	3	3	2.46922
SPMN009	1	8	1.6008	5.5	3.52387
SPMN010	3	3	4.33859
SPMN011	2	8	1.3826	2.5	3.82238
SPMN012	3	5.5	2.04471
SPMN013	2	16	2.1745	4	1.40339	24	2.51641
SPMN014	2	4	1.40339			0	0
SPMN015	3	17.5	4.66345
SPMN016	3	0.5	0.962544
SPMN017	3	4	8.84744
SPMN018	3	3.5	2.90444
SPMN019	3	1.5	2.44131
SPMN020	3	0.5	0.334823
SPMN021	3	0	0
SPMN022	2	3	3.35647	4	5.38484	1.5	1.94609
SPMN023	1	1.5	0.920691
SPUC003	1	38	4.8
SPUC004	1	21	3.16	97	7.06	21	3.64
SPUC005	1	7	1.64	30	7.54
SPUC006	2	942	2.72	526	2.43	105	3.74
SPUC007	2	153	4.03	838	4.76	653	3.8
SPUC008	1	82	3.752	6	1.701	261	2.386
SPUC009	1	115	1.589	772	2.45	50	1.442
SPUC010	2	854	3.496	70	2.519	18	2.7
SPUC011	1	7	1.587	369	4.077	26	12.817
SPUC014	2	73	2.064	964	2.937
SPUC015	2	39	8.668	671	3.322	40	2.89
SPUC018	1	20	13.1	56	7.24	91	5
SPUC021	1	10	2.96	20	1.95	17	6.18
SPUC022	2	101	4.26	33	1.83	121	2.9
SPUC024	2	305	3.46	18	4.67	52	4.78
SPUC025	1	413	2.85	103	4.91	121	7.7
SPUC027	1	262	4.95	90	7.06	21	1.71
SPUC028	1	20	3.49	0	0	2	8.69
SPUC029	2	229	2.94	97	2.59	124	3.51
SPUC031	1	5	3.926	6	3.596	89	3.655
SPUC032	1	11	1.095	10	2.007	141	1.666
SPUC033	2	1225	3.05	812	3.72
SPUC035	2	103	2.1	12	2.02	6	0.95
SPUC036	1	12	1.424	48	2.582	368	3.341
SPUC037	1	0	0	58	1.426	88	2.988
SPUC038	2	32.5	3.214	1261.5	3.214	48	2.427
SPUC040	1	23	4.594	544.5	5.479	328.5	3.264
SPUC041	2	73.67	4.109	483.22	2.405
SPUC044	2	59.5	2.193	21.5	4.617	28	3.112
SPUC045	1	29	2.637	181	3.86	48.5	5.15
SPUF001	1	2	5.985	56.5	8.715	2.5	3.864
SPUF002	1	1.5	0.67
SPUF003	2	3.5	2.281	59.5	2.573	144	9.862
SPUF004	2	11.5	6.047	2	1.228	263.5	5.61
SPUF005	2	0	0
SPUF007	1	14.5	6.503	10.5	3.004	3.5	4.944
SPUF008	2	233.5	2.439			11.5	7.988
SPUF009	2	250.5	9.839	203	4.064
SPUF010	2	20	5.813	0	0
SPUF011	2	90	4.552	55	4.049
SPUF012	2	14	2.882	0	0	0.5	1.297
SPUF014	2	4.5	3.336	39.5	2.777	3.5	5.683
SPUF015	2	1	2.511	0	0	0	0
SPUF016	2	333	3.81	73	1.934	17	3.211
SPUF018	2	1	5.315
SPUF019	3	0	0
SPUF020	3	0.5	3.808
SPUF021	3	0.5	0
SPUF022	3	0.5	15.988
SPUF023	3	0.5	0.67
SPUF024	2	2.5	7.931	24.5	3.735	9.5	12.887
SPUF025	3	1.5	2.134
SPUF026	3	3	4.781
SPUF027	3	4.5	4.701
SPUF028	3	3.5	2.937
SPUF029	3	1	1.297
SPUF030	2	2	2.501	0	0	0	0
SPUF031	2	1.5	1.939	0.5	0.963	3.5	7.844
SPUF032	2	0	0	0	0
SPUF033	1	1.5	1.883	19	3.064
SPUF034	2	4.5	2.622	0	0
SPUF036	2	2.5	2.448	60.5	7.18
SPUF038	1	1	3.536	1.5	1.758	0	0
SPUF039	2	1	0.502	10	5.289
SPUF041	1	2.5	3.536	3.5	3.47	14	3.5
SPUF043	1	1	2.448	22	2.885	2.5	4.959
SPUF048	1	2	7.722	3.5	12.932	13	4.527
SPUF049	2	3.5	2.327	104	4.68	52	8.086
SPUF051	2	3.5	5.908	7	3.406	11.5	4.062
SPUF052	2	78.5	2.536	21.5	3.311
SPUF053	2	2	3.767			20.5	2.16
SPUF054	1	8.5	4.01	16.5	3.714
SPUF055	1	8.5	4.01	1.5	4.143
SPUF056	2	0	0
SPUF057	1	0	0	0.5	9.751	0	0
SPUF058	1	0	0	1	5.524	1.5	6.822
SPUF059	2	7.5	4.248
SPUF060	2	13	5.5	27	6.263	47.5	4.23
SPUF061	1	4.5	16.409	9	5.815	0	0
SPUF063	1	2	17.438	1.5	2.971	8.5	6.521
SPUF064	2	1.5	1.451	30	9.947	0.5	2.72
SPUF065	2	1	17.201	0	0	0	0
SPUF066	2	0.5	1.256	0	0	1.5	3.934
SPUF067	2	42	9.868	1.5	10.505
SPUF068	2	1.5	0.725	0.5	1.967	2.737	3.7
SPUF069	1	15	3.376	139.5	2.784
SPUF070	2	25	5.158	150	2.853	12.5	7.558
SPUF071	1	4.5	2.915
SPUF072	2			4.5	2.577	0.5	8.077
SPUF073	1	1	1.004	1	1.004	4.5	1.172
SPUF074	2	1.5	10.17
SPUF075	1	5	5.674	9	4.722	0	0
SPUF076	2	2.5	3.585	0.5	4.143	0	0
SPUF077	2	7	4.332			1	3.097
SPUF078	3
SPUF079	3	6.5	1.693
SPUF080	3	14.5	1.946
SPUF081	3	0.5	3.223
SPUF082	3	1	0.711
SPUF083	3
SPUF084	3	0.5	4.143
SPUF085	3	1.5	2.239
SPUF086	3	1.5	3.432
SPUF087	3	0	0
SPUF088	1	4	8.348	12.5	6.523	0	0
SPUF089	2	1.5	1.172	1.5	1.004	6.5	3.467
SPUF090	2	7.5	6.277	2.5	1.339
SPUF091	2	4	3.211	16	6.207	1	7.01
SPUF092	1	12	6.819	6	3.26	6.5	9.924
SPUF093	2	3.5	5.406	3	2.448	1	4.248
SPUF094	2	7	1.435	1.5	0.67
SPUF095	1			1	1.716	1.5	2.783
SPWU001	2			0.5	2.13	0.5	1.05
SPWU004	2	2	8.94
SPWU005	1	0.5	0.8
SPWU006	2	1	0.25112	0.5	0.58589	0	0
SPWU007	2	12.5	2.48496	2.5	1.04625
SPWU008	2	9.5	1.83498	5.5	1.15924	2.5	1.93208
SPWU009	1	3	0.68356
SPWU010	1	0.5	0.50219
SPWU011	2	99	5.03151	12	8.32469	1.5	2.02278
SPWU012	2	3.5	2.75517	3	1.57356	0	0
SPWU013	1	0.5	2.34365
SPWU014	2	126	2.91255	0	0	1	1.10902
SPWU015	2	12.5	1.87932	3	0.53708	17.5	2.40742
SPWU017	2	0.5	0.50223	14.5	5.0605	1	2.3
SPWU018	1	0	0	13.5	2.51	0	0
SPWU020	2	3.5	3.13	6.5	1.01	11	2.3
SPWU021	2	1.5	1.26	1.5	3.01	0	0
SPWU022	3	1.5	1.15
SPWU023	3	7.5	6.17
SPWU024	3	11	5.65
SPWU025	3	1.5	2.12048
SPWU026	3	5	1.97394
SPWU027	3	0.5	1.21365
SPWU028	3	0	0
SPWU029	3	0.5	0.50223
SPWU030	2	71.5	3.54192	158.5	4.16336	3	1.29735
SPWU031	3	40	4.98004	0	0
SPWU032	2	1	0.85794
SPWU033	3	0.5	0.33482
SPWU034	2	0	0	1.5	11.5092	0.5	0.33482
SPWU035	1	1	2.25994	0	0	9	1.59963
SPWU036	1	40.5	3.67028	22.5	2.06696	46.5	2.4827
SPWU037	2	3.5	2.42387	2.5	2.16925	6.5	2.11766
SPWU038	2	493	4.34805	60	1.69845	42.5	2.43665
SPWU039	1	25.5	1.71938
SPWU040	1	1.5	1.52753	0		26	3.84957
SPWU041	2	89	8.88573	250	10.3011
SPWU042	2	8	3.48126			20	5.24188
SPWU043	1	20.5	5.88458	26.5	4.32231	34	4.1635
SPWU044	2	2.5	4.95936	9	2.3387	9	5.6489
SPWU045	2	2	4.05956	8.5	3.23249	2.5	0.48547
SPWU046	2	88.5	2.26656	23.5	3.25765	175.5	2.30307
SPWU047	2	0.5	0.50223			11	2.31377
SPWU048	2	22.5	9.91594	6	7.39201
SPWU049	1	11.5	4.05955	20	3.02299	2	2.59475
SPWU054	2	48.5	3.02808	9.5	5.91871	4	2.27945
SPWU055	1	48	4.02085	44.5	5.34893	7	2.24948
SPWU056	2	64	4.85641	15	3.64236	183	4.87038
SPWU057	1	5	2.15182
SPWU058	1	0	0	2	2.5843	4.5	6.08339
SPWU060	1	5	2.51941
SPWU061	2	0.5	0.33482	1.5	1.15091	13.5	4.20222
SPWU063	1	0.5	0.33482
SPWU064	2	12.5	2.25833	1.5	3.80847	1	0.66961
SPWU065	1	713.5	2.65025	1	0.66965
SPWU066	1	40.5	3.34227
SPWU067	2	92	6.37647	18.5	3.19882	3.5	5.82432
SPWU068	1	61	6.61768	5.5	5.49449	29	6.57819
SPWU069	2	40	3.03243			61	9.58427
SPWU070	1	1115	3.20685	14	5.36993	1.5	12.137
SPWU071	2	0	0	6.5	2.44513	4.5	2.42109
SPWU072	2	1	3.51544	12	3.75746	4	3.62008
SPWU073	2	2.5	0.91234
SPWU074	1	13	1.97885	8	2.80532	5	1.76122
SPWU075	1	0	0	22	4.8517	5	6.00266
SPWU076	2	22	4.8517	1	0.33482	5.5	5.27773
SPWU077	1	6	4.14326	5	3.87121	7	5.70974
SPWU078	2	40.5	1.87132	52.5	3.26846	86.5	2.8615
SPWU079	1	11	2.6371	5.5	2.92537
SPWU080	1	11.5	3.90187	1.5	0.83701	5	6.91543

## Sheet: Figure 3 final
subject_id	studyArm1	sepsis_survival_days7	sepsis_survival_days8	elis_ifn_sfu_cd3_cd282	elis_ifn_ss_cd3_cd282	tot_ifn_cd3_cd282	elis_ifn_sfu_cd3_cd283	elis_ifn_ss_cd3_cd283	tot_ifn_cd3_cd283	elis_ifn_sfu_cd3_cd284	elis_ifn_ss_cd3_cd284	tot_ifn_cd3_cd284
(10) SPUI010	2			342	6.75562	2310.42	259.333	7.50106	1945.27	160.667	9.42014	1513.5
(14) SPUI014	2			70	8.35489	584.842	473	7.36958	3485.81	171	7.86593	1345.07
(15) SPUI015	2			175	4.46392	781.186	169.667	5.33455	905.096
(16) SPUI016	2	371		367.667	5.21529	1917.49	322	6.30059	2028.79
(2) S-C-002	2			118	8.97524	1059.08	351.333	7.90208	2776.26	224	8.93499	2001.44
(3) S-C-003	2			961.333	7.50963	7219.26	587	7.39263	4339.47	540	7.59853	4103.21
(5) S-C-005	2			70.3333	3.28529	231.065	10.6667	5.94422	63.405	11.6667	5.3703	62.6535
(6) S-C-006	2			167.667	8.38572	1406.01	501.333	7.32704	3673.29
(8) S-C-007	2			450.667	7.92729	3572.57	487.667	5.05956	2467.38	102.667	3.46128	355.358
(9) SPUI009	2			140.667	7.11142	1000.34	27	4.93177	133.158	6.33333	3.26504	20.6786
SPMN007	2			321.667	8.12218	2612.63	180	6.71706	1209.07
SPMN014	2			23.6667	6.79337	160.777				17.3333	12.3054	213.294
SPMN022	2			103.333	11.5671	1195.27	428	9.91463	4243.46	412	10.1838	4195.72
SPUC006	2			631	3.1	1956.1	508	3.37	1711.96	117	7.35	859.95
SPUC007	2		189	87	9.29	808.23	1257	4.24	5329.68	840		4435.2
SPUC010	2			601	6.116	3675.72	182	8.556	1557.19	89	6.902	614.278
SPUC014	2			408	8.324	3396.19	813	4.621	3756.87
SPUC015	2			116	8.597	997.252	577	6.735	3886.09	466	7.974	3715.88
SPUC022	2			174	7.72	1343.28	184	8.03	1477.52	324	8.74	2831.76
SPUC024	2			437	6.54	2857.98	303	7.33	2220.99	437	7.56	3303.72
SPUC029	2			639	10.03	6409.17	306	9.16	2802.96	303	9.19	2784.57
SPUC033	2			895	5.25	4698.75	552	9.5	5244
SPUC038	2			71.67	0.764	54.7559	654.333	3.929	2570.87	247.667	10.058	2491.03
SPUC044	2			443	5.076	2248.67	641.33	6.597	4230.85	416	5.522	2297.15
SPUF003	2			58.333	9.884	576.563	80.667	10.075	812.72	182	8.987	1635.63
SPUF005	2			46.333	11.991	555.579
SPUF008	2			243.667	8.581	2090.91				192.333	8.85	1702.15
SPUF009	2			415.333	10.605	4404.61	239.667	11.062	2651.2
SPUF010	2			43	11.222	482.546	84.667	13.772	1166.03
SPUF011	2			281.667	10.27	2892.72	408.667	9.433	3854.96
SPUF012	2			192.667	12.514	2411.03	300.667	10.685	3212.63	168.333	11.598	1952.33
SPUF014	2			187.333	8.12	1521.14	191	12.39	2366.49	70	7.761	543.27
SPUF016	2			331.667	9.002	2985.67	589.667	10.077	5942.07	596.333	9.211	5492.82
SPUF024	2			206.667	11.815	2441.77	315.333	9.14	2882.14	98	7.292	714.616
SPUF030	2			20.333	8.888	180.72	109.667	10.14	1112.02	134	8.16	1093.44
SPUF031	2			163.667	10.568	1729.63	130.333	13.648	1778.78	419.333	9.571	4013.44
SPUF032	2			3.667	7.823	28.6869	3.667	7.823	28.6869
SPUF034	2			216.333	9.096	1967.76	162.333	12.093	1963.09
SPUF036	2			13.333	6.149	81.9846	49	9.926	486.374
SPUF039	2			144.333	10.66	1538.59	190	7.587	1441.53
SPUF049	2			508.667	7.933	4035.26	537	7.881	4232.1	566.667	8.641	4896.57
SPUF051	2			186.333	10.129	1887.37	328.333	9.952	3267.57	493	8.409	4145.64
SPUF052	2			251	13.098	3287.6	177.333	11.675	2070.36
SPUF053	2			99.333	9.875	980.913				91.333	8.086	738.519
SPUF056	2			48.667	15.817	769.766
SPUF059	2			226.333	9.682	2191.36
SPUF060	2			129.667	9.402	1219.13	304.667	9.879	3009.81	303.667	9.601	2915.51
SPUF064	2			371.667	9.988	3712.21	744	8.784	6535.3	711.333	8.106	5766.07
SPUF065	2			363.333	9.553	3470.92	497	10.247	5092.76	527.333	9.359	4935.31
SPUF066	2			124.667	8.02	999.829	166	7.786	1292.48	82	7.843	643.126
SPUF067	2			271.333	12.155	3298.05	304	13.078	3975.71
SPUF068	2			382	9.764	3729.85	258.667	3.562	921.372	366.333	10.033	3675.42
SPUF070	2			363	12.432	4512.82	393.667	9.111	3586.7	488	10.092	4924.9
SPUF072	2						616.667	8.613	5311.35	611.667	7.539	4611.36
SPUF074	2			268.333	10.623	2850.5
SPUF076	2			115.333	9.861	1137.3	120	7.155	858.6	123.333	10.996	1356.17
SPUF077	2			211.333	9.083	1919.54				76.667	7.615	583.819
SPUF089	2			246.333	11.106	2735.77	286.667	9.824	2816.22	451.667	9.358	4226.7
SPUF090	2			435.333	11.609	5053.78	255.333	8.425	2151.18
SPUF091	2			189	10.804	2041.96	210	9.823	2062.83	274.333	10.662	2924.94
SPUF093	2			265.667	10.812	2872.39	324	11.058	3582.79	370	10.668	3947.16
SPUF094	2			228.333	9.391	2144.28	347	8.716	3024.45
SPWU001	2						43	6.61	284.23	25	8.78	219.5
SPWU004	2			187.5	8.4	1575
SPWU006	2			52.5	3.28	172.2	62.5	4.19	261.875	41	4.46	182.86
SPWU007	2			334.5	7.45	2492.03	503	6.68	3360.04
SPWU008	2			55.5	4.56	253.08	72	4.39	316.08	232	5.32	1234.24
SPWU011	2			205.5	7.08	1454.94	189.5	6.25	1184.38	69.5	4.75	330.125
SPWU014	2			597.5	9.06	5413.35	48	4.36	209.28	174	4.92	856.08
SPWU017	2			25	3.45	86.25	221	13.14	2903.94	33	4.98	164.34
SPWU020	2			29.5	10.46	308.57	13	3.05	39.65	13.5	1.75	23.625
SPWU021	2			196	12.1	2371.6	196.5	6.22	1222.23	25	3.58	89.5
SPWU030	2			532.5	6.42637	3422.04	719	8.25898	5938.21	131.5	3.1252	410.964
SPWU037	2			227	10.1457	2303.08	270.5	7.65082	2069.55	153.5	7.37337	1131.81
SPWU038	2			480.5	8.48337	4076.26	287	6.08621	1746.74	53	5.63578	298.696
SPWU041	2			398.5	7.4078	2952.01	527.5	11.0215	5813.85
SPWU042	2			221.5	12.0436	2667.65				32	5.40346	172.911
SPWU044	2			9.5	2.46178	23.3869	105.5	1.97668	208.54	197.5	9.63605	1903.12
SPWU046	2			346.5	10.0475	3481.48	190	10.776	2047.43	97.5	2.72168	265.364
SPWU047	2			1.5	1.27643	1.91464				56	9.46745	530.177
SPWU048	2			35	7.65452	267.908	439	9.50967	4174.75
SPWU054	2			313	8.67475	2715.2	338.5	8.8813	3006.32	332	11.357	3770.51
SPWU056	2			687.5	8.01855	5512.75	484.5	5.71016	2766.57	731	7.84829	5737.1
SPWU061	2			144.5	8.99879	1300.33	186	9.21965	1714.85	304	9.37223	2849.16
SPWU067	2			324.3	10.7743	3494.1	184.3	7.65222	1410.3	182	7.61666	1386.23
SPWU069	2			501	8.3608	4188.76				640	9.28774	5944.15
SPWU072	2			104.7	11.3988	1193.45	177.7	10.1837	1809.64	91.3	8.82842	806.035
SPWU076	2			119	7.59114	903.346	15	4.45573	66.8359	209	9.57811	2001.82
SPWU078	2			410.7	8.32623	3419.58	262.3	5.65528	1483.38	426.7	6.33809	2704.46
(1) S-C-001	2	32		136.667	5.04686	689.737	84.6667	6.57499	556.683	194.667	6.28881	1224.22
(12) SPUI012	2		31	56.3333	5.40175	304.299	49.6667	4.73743	235.293	317.667	3.36415	1068.68
(13) SPUI013	2	13		641.667	5.48286	3518.17	297.333	5.89804	1753.68	357	6.77839	2419.89
SPMN011	2		56	95.6667	6.87186	657.408	80.3333	6.62042	531.84
SPMN013	2	20		18.6667	5.36457	100.139	23.6667	6.79337	160.777	162.333	9.63487	1564.06
SPUC035	2	8		192	6.57	1261.44	378	7.2	2721.6	468	7.53	3524.04
SPUC041	2	6		123	5.258	646.734	558.67	3.144	1756.46
SPUF004	2		81	362.667	8.052	2920.19	237.333	8.62	2045.81	189.333	5.722	1083.36
SPUF015	2	15		109.667	10.227	1121.56	111	9.175	1018.42	24	13.847	332.328
SPUF018	2	2		117.667	12.342	1452.25
SPWU012	2	39		19.5	3.37	65.715	25	4.01	100.25	4.5	2.31	10.395
SPWU015	2	14		321	7.7	2471.7	176	4.22	742.72	298.5	7.24	2161.14
SPWU032	2	2		3	3.79794	11.3938
SPWU034	2	18		2	4.2409	8.4818	8	9.56341	76.5073	2	2.55289	5.10578
SPWU045	2		18	18	3.7603	67.6854	51	7.85791	400.753	95	6.01308	571.243
SPWU064	2		37	76	7.13968	542.616	81.5	7.81375	636.821	145	5.81448	843.1
SPWU071	2	21		7	10.1912	71.3385	120.3	7.44085	895.134	64	8.68864	556.073
SPWU073	2	4		242.3	9.63446	2334.43

## Sheet: Supplemental Figure 1
subject_id	studyArm1	lymphocytes_abs2	lymphocytes_abs3	lymphocytes_abs4
(1) S-C-001	2	0.559	0.409	0.201
(10) SPUI010	2	0.87	0.431	1.32
(11) SPUI011	1	0.89	1.88
(12) SPUI012	2	0.517	0.562	0.106
(13) SPUI013	2	0.444	1.48	0.468
(14) SPUI014	2	0.526	1.1	1.72
(15) SPUI015	2	0	1.337
(16) SPUI016	2	0.78	0.57
(2) S-C-002	2	0.878	1.457	0.884
(3) S-C-003	2	3.238	3.7	3.28
(4) S-C-004	1	0.45	0.81
(5) S-C-005	2	0.324	0.237	0.098
(6) S-C-006	2	0.69	0.89
(7) S-B-001	1	1.85	0.942	1.163
(8) S-C-007	2	1.96	0.685	1.471
(9) SPUI009	2	0.89	0.96	0.59
SPMN001	3	2
SPMN002	3	1.4
SPMN003	3	3.1
SPMN004	3	2.6
SPMN005	3	1.7
SPMN006	3	3
SPMN007	2	0.7	1.4
SPMN008	3	1.2
SPMN009	1	1.6	1.8
SPMN010	3	2.3
SPMN011	2	0.7	0.5
SPMN012	3	2
SPMN013	2	2	1.8	2.8
SPMN014	2	0.4		0.5
SPMN015	3
SPMN016	3
SPMN017	3
SPMN018	3	1.5
SPMN019	3	5.4
SPMN020	3	1.8
SPMN021	3	1.4
SPMN022	2		1	1.3
SPMN023	1
SPUC003	1	1.8
SPUC004	1	1.3	1.4	2
SPUC005	1	2.2	1.1
SPUC006	2	1	1.3	2.2
SPUC007	2	0.8	1.6	2.1
SPUC008	1	1.2	1.1	1.1
SPUC009	1	1.5	1.6	2.1
SPUC010	2	0.5	1	1.1
SPUC011	1	1	2.1	2.2
SPUC014	2	4.3	1.7
SPUC015	2	0.6	2.4	2.4
SPUC018	1	1.3	1.4	1.3
SPUC021	1	2.7	1.6	2.1
SPUC022	2	0.5	1.1	1.6
SPUC024	2	1.1	1.4	0.9
SPUC025	1	1.1	3	4.7
SPUC027	1	1.1	1.2	2.9
SPUC028	1	0.09	0.9	0.7
SPUC029	2	1.2	1.2	1.3
SPUC031	1	1.1	0.8	1.5
SPUC032	1	0.4	1	1
SPUC033	2	2.3	2.7
SPUC035	2	0.6	0.9	2.5
SPUC036	1	0.6	0.8	0.8
SPUC037	1	1.3	1	2.1
SPUC038	2	0	0.9
SPUC040	1	0.9	1.5	1.3
SPUC041	2		0.5
SPUC044	2	1.3	2.4	1.6
SPUC045	1	0.5	0.7	1.3
SPUF001	1	2.2	1.6	1.6
SPUF002	1	1
SPUF003	2	0.5	0.7	0.9
SPUF004	2	1.4	1.1	1.9
SPUF005	2	0.3
SPUF007	1	0.8	0.8	1.2
SPUF008	2	1.5		1.4
SPUF009	2	1.8	1.6
SPUF010	2	0.7	1.7
SPUF011	2	1.4	3.8
SPUF012	2	0.5	0.8	2
SPUF014	2	0.7	1	1.2
SPUF015	2	0.7	0.4	0.1
SPUF016	2	0.9	1.6	2.3
SPUF018	2	1.3
SPUF019	3	1.2
SPUF020	3	1.8
SPUF021	3	1.9
SPUF022	3	1.6
SPUF023	3	2.3
SPUF024	2	1.4	2.2	2
SPUF025	3	1.8
SPUF026	3	1.7
SPUF027	3	1.5
SPUF028	3	2.3
SPUF029	3	4
SPUF030	2	0	0.13	0.83
SPUF031	2	1.3	1.6	2.6
SPUF032	2	0.3	0.7
SPUF033	1	0.7	1.4
SPUF034	2		1.8
SPUF036	2	0.2	0.8
SPUF038	1	0.8	0.8	0.7
SPUF039	2	0.6	0.6
SPUF041	1	1.5	1.3
SPUF043	1	0.7
SPUF048	1	0.7	1	0.3
SPUF049	2	0.6	1.3	1.6
SPUF051	2	0.6	0.6	1.4
SPUF052	2	1.8	2.4
SPUF053	2	0.8		0.5
SPUF054	1
SPUF055	1		1.44	1.72
SPUF056	2	0.12	0.37	0.52
SPUF057	1	1.3	1.2	1.01
SPUF058	1	0.62	0.55	0.52
SPUF059	2	0.86
SPUF060	2	0.52	0.26	0.34
SPUF061	1
SPUF063	1
SPUF064	2	1.22	1.9	0
SPUF065	2	0.4	0	1
SPUF066	2	0.3	0.3	0.3
SPUF067	2	1.7	1.2
SPUF068	2		0.7
SPUF069	1	1.1	0.6
SPUF070	2	1.3	1.2	1.8
SPUF071	1	1.2
SPUF072	2		2.52	2.58
SPUF073	1
SPUF074	2	0.4
SPUF075	1	2.4	2	1.7
SPUF076	2	1	1.1	1.5
SPUF077	2	1		0.9
SPUF078	3	2.2
SPUF079	3	1.8
SPUF080	3	2
SPUF081	3	2.2
SPUF082	3	2
SPUF083	3	1.8
SPUF084	3	1.9
SPUF085	3	1.4
SPUF086	3	1.4
SPUF087	3	1.2
SPUF088	1	0.3	0.9	0.8
SPUF089	2	0.5	0.7
SPUF090	2	0.9	1.4
SPUF091	2	0.4	0.9	1.2
SPUF092	1	0.7	1	1.4
SPUF093	2	0.9	1	1.4
SPUF094	2	0.8	1.5
SPUF095	1		1.1
SPWU001	2		0.5	0.3
SPWU004	2	1.3
SPWU005	1	1.4
SPWU006	2	0.8	0.7	0.4
SPWU007	2	1	2.5
SPWU008	2	0.6	1.1	1.5
SPWU009	1	2.8
SPWU010	1	1.8
SPWU011	2	1	1.2	1.4
SPWU012	2	0.5	0.8	0.7
SPWU013	1	1.5
SPWU014	2	2.3	1.3	2.8
SPWU015	2	0.8	1.5	1.5
SPWU017	2	1	0.8	0.8
SPWU018	1	1.1	0.7	0.8
SPWU020	2	0.4	0.6	1.1
SPWU021	2	1.5	2.3	2.3
SPWU022	3	1.3
SPWU023	3	1.9
SPWU024	3	2.4
SPWU025	3	1.1
SPWU026	3	4.5
SPWU027	3	2.8
SPWU028	3	1.9
SPWU029	3	1.7
SPWU030	2	1.9	1.9	2.7
SPWU031	3	1.4	1.3
SPWU032	2	3.5
SPWU033	3	2.7
SPWU034	2	0.4	0.6
SPWU035	1	0.5	0.5	1.3
SPWU036	1	0.5	0.6	1.2
SPWU037	2	0.5	0.7	0.6
SPWU038	2	1.1	1.1	1.4
SPWU039	1	0.6
SPWU040	1	0.5	1.1	0.7
SPWU041	2	0.3	30
SPWU042	2	1		0.9
SPWU043	1	1.2	1	0.8
SPWU044	2	0.3	0.5	1.5
SPWU045	2	0.7	0.2	0.5
SPWU046	2	1.2	1.4	1.2
SPWU047	2	0.6		1.2
SPWU048	2	1.1	5.1
SPWU049	1	1	1.2	0.8
SPWU054	2	0.8	0.9	1.4
SPWU055	1	3.1	2.3	2.2
SPWU056	2	1	0.9	1.1
SPWU057	1	1
SPWU058	1	0.7	0.8	1.3
SPWU060	1	0.6
SPWU061	2	1.1	19.8	2
SPWU063	1	0.9
SPWU064	2	0.4	0.5	0.8
SPWU065	1	2.1	1.6
SPWU066	1	1.2
SPWU067	2	0.6	0.5	0.7
SPWU068	1	1	0.7	1.1
SPWU069	2	1.4		2.2
SPWU070	1	2.2	1	1.5
SPWU071	2	0.1	0.4	0.2
SPWU072	2	0.9	1	1.2
SPWU073	2	1.6
SPWU074	1	0.8	0.9	1
SPWU075	1	1.1	1	1.4
SPWU076	2	0.7	1.3	1.7
SPWU077	1	0.8	1.4	1
SPWU078	2	0.3	0.5	0.5
SPWU079	1	0.4	0.7
SPWU080	1	0.8	0.7	2

## Sheet: Supplemental Figure 2
subject_id	studyArm1	perc_ifn_cd3_cd282	perc_ifn_neg2	perc_ifn_cd3_cd283	perc_ifn_neg3	perc_ifn_cd3_cd284	perc_ifn_neg4
(1) S-C-001	2	4.85064	2.25377	4.14931	0.980152	19.7431	1.36917
(10) SPUI010	2	7.86207	0.643678	12.1839	2.49002	2.42882	0.854119
(11) SPUI011	1	10.4844	2.1952	4.3754	0.0105686
(12) SPUI012	2	2.18346	0.484496	1.79237	0.541321	63.5333	44
(13) SPUI013	2	28.5312	17.2076	4.02237	0.114989	15.2336	4.52315
(14) SPUI014	2	2.64151	0	8.52252	9.10811	1.98261	0.0057971
(15) SPUI015	2			2.53272	1.59725
(16) SPUI016	2	9.46375	0.02574	11.2982	0.0175439
(2) S-C-002	2	2.70147	0.0686813	4.8433	0.0344637	5.03032	0.258253
(3) S-C-003	2	5.9119	0.258287	3.17641	0.0405844	3.276	0.115267
(4) S-C-004	1	0.486726	0.199115	3.30131	0.221729
(5) S-C-005	2	4.30568	3.06091	0.922722	0.519031	2.3569	0.505051
(6) S-C-006	2	4.8599	0.057971	11.2596	1.80797
(7) S-B-001	1	5.94699	0.156216	4.23896	0.0105798	3.51719	0.256937
(8) S-C-007	2	4.58251	1.53541	14.3537	13.1862	1.39683	1.45578
(9) SPUI009	2	3.15963	0.134771	0.559238	0.0207125	0.216524	0.0512821
SPMN001	3	0.699797	0.0760649
SPMN002	3	1.17895	0.0140351
SPMN003	3	3.5461	0.00981997
SPMN004	3	2.83398	0.03861
SPMN005	3	0.857143	0.0297619
SPMN006	3	1.64505	0
SPMN007	2	0.654592	0.10175	2.52454	0.13324
SPMN008	3	0.519978	0.0492611
SPMN009	1	1.23669	0.0982801	1.20181	0.0623583
SPMN010	3	0.842778	0.0261552
SPMN011	2	2.91223	0.243531	3.27891	0.102041
SPMN012	3	0.746269	0.051306
SPMN013	2	0.178372	0.152891	0.266217	0.0449944	1.18319	0.174927
SPMN014	2	1.15447	0.195122			0.628019	0
SPMN015	3
SPMN016	3
SPMN017	3
SPMN018	3	2.57239	0.047138
SPMN019	3	0.527726	0.0185529
SPMN020	3	1.43223	0.00549451
SPMN021	3	0.243115	0
SPMN022	2			8.19139	0.076555	6.24242	0.0227273
SPMN023	1	6.53086	0.0185185
SPUC003	1	5.74713	0.412058
SPUC004	1	2.34356	0.334795	8.12608	1.40254	7.46939	0.214286
SPUC005	1	2.03158	0.0646412	2.12729	0.523104
SPUC006	2	12.5647	18.7575	8.09046	8.37713	1.08534	0.974026
SPUC007	2	2.09135	3.67788	15.4214	10.2809	7.86075	6.1108
SPUC008	1	1.94805	1.40123	1.03055	0.110416	5.16304	4.72826
SPUC009	1	0.983437	1.4881	9.87442	9.50505	0.585309	0.487757
SPUC010	2	22.055	31.3394	3.69318	1.42045	1.67798	0.339367
SPUC011	1	0.180162	0.140126	3.09641	3.46235	2.11839	0.238434
SPUC014	2	1.88618	0.337479	9.34107	11.076
SPUC015	2	3.92954	1.32114	4.786	5.56569	3.93133	0.337453
SPUC018	1	4.40821	0.301932	3.7276	0.802867	5.86963	1.40562
SPUC021	1	4.6899	0.0730514	6.34597	0.254858	4.13787	0.158789
SPUC022	2	7.00483	4.06602	3.43604	0.616246	4.02985	1.50498
SPUC024	2	7.96283	5.55758	4.4464	0.264143	9.9093	1.17914
SPUC025	1	6.24113	7.81087	2.6664	0.67479	1.20788	0.512821
SPUC027	1	8.18265	4.78539	5.09091	1.55844	3.12329	0.143521
SPUC028	1	1.33275	0.436967	7.75355	0	9.92509	0.062422
SPUC029	2	10.6892	3.83071	4.94905	1.56882	4.66585	1.90945
SPUC031	1	4.59108	0.0872829	3.55366	0.142146	4.48827	1.21047
SPUC032	1	7.28723	0.585106	3.81312	0.209512	7.2574	2.89885
SPUC033	2	7.82343	10.708	4.07621	5.99616
SPUC035	2	6.47773	3.47503	8.46395	0.268697	3.67925	0.0471698
SPUC036	1	4	0.372093	4.15445	1.2234	11.2152	9.57585
SPUC037	1	0.895522	0	6.0866	1.18464	3.98402	0.857199
SPUC038	2			14.5149	27.9836
SPUC040	1	2.67806	0.491453	11.759	7.1513	8.28251	5.01374
SPUC041	2			20.6838	17.8904
SPUC044	2	6.8301	0.91736	5.37803	0.180294	5.21303	0.350877
SPUC045	1	2.92242	1.17172	8.35067	5.0215	5.68674	0.748803
SPUF001	1	1.65179	0.0178571	2.73224	0.686096	2.06606	0.0309291
SPUF002	1	0.638651	0.0293255
SPUF003	2	2.45045	0.147028	2.27103	1.67511	3.90223	3.08748
SPUF004	2	5.32512	0.168857	4.45445	0.0375375	2.01247	2.80081
SPUF005	2	2.89491	0
SPUF007	1	4.43337	0.361146	4.30688	0.257922	4.70492	0.0606901
SPUF008	2	3.33015	3.1912			2.66944	0.159611
SPUF009	2	4.59872	2.77363	3.06793	2.59857
SPUF010	2	1.15081	0.53526	1.01855	0
SPUF011	2	4.12699	1.31868	2.15724	0.290329
SPUF012	2	8.56298	0.622222	7.3423	0	1.65243	0.00490822
SPUF014	2	5.24889	0.126086	3.9829	0.823689	1.21909	0.0609544
SPUF015	2	3.06761	0.027972	5.78125	0	6.05296	0
SPUF016	2	7.04401	7.07232	7.18405	0.889376	5.2661	0.150124
SPUF018	2	1.77477	0.015083
SPUF019	3	1.67759	0
SPUF020	3	2.06216	0.00552364
SPUF021	3	3.63843	0.00515358
SPUF022	3	2.49324	0.00633874
SPUF023	3	0.846809	0.00439522
SPUF024	2	3.02809	0.03663	2.81196	0.218477	0.977654	0.0947725
SPUF025	3	1.55459	0.0166168
SPUF026	3	2.03426	0.0348068
SPUF027	3	1.61183	0.0618174
SPUF028	3	1.29915	0.0299145
SPUF029	3	1.43391	0.005002
SPUF030	2			17.5467	0	3.24455	0
SPUF031	2	2.5605	0.0234668	1.58267	0.00607165	3.23559	0.0270062
SPUF032	2	0.223598	0	0.101523	0
SPUF033	1	1.22108	0.041006	1.83529	0.269618
SPUF034	2			1.85821	0
SPUF036	2	1.47571	0.276702	1.20883	1.49254
SPUF038	1	1.22212	0.0246063	0.746715	0.0377548	0.507185	0
SPUF039	2	5.16397	0.0357782	6.35452	0.334448
SPUF041	1	3.95121	0.0334471	5.79334	0.053313
SPUF043	1	14.385	0.0293772
SPUF048	1	5.17483	0.0559441	3.72781	0.0690335	9.10156	0.829346
SPUF049	2	18.4903	0.127226	8.24505	1.59681	7.32081	0.671791
SPUF051	2	5.76169	0.108225	11.359	0.242173	7.23829	0.168845
SPUF052	2	2.85617	0.893264	1.49032	0.180687
SPUF053	2	2.50841	0.0505051			3.64967	0.819181
SPUF054	1
SPUF055	1			3.06482	0.0208333
SPUF056	2	7.83057	0
SPUF057	1	1.70874	0	4.15454	0.00832016	4.23792	0
SPUF058	1	5.68182	0	6.77009	0.036075	6.36574	0.0578704
SPUF059	2	5.24891	0.173933
SPUF060	2	4.94252	0.495521	23.6176	2.09302	17.8523	2.79248
SPUF061	1
SPUF063	1
SPUF064	2	6.07299	0.0245098	7.68635	0.309933		0.970874
SPUF065	2	17.2277	0.0474158		0	10.1743	0
SPUF066	2	8.52424	0.034188	9.73607	0	5.39474	0.0986842
SPUF067	2	3.13227	0.484848	5.00948	0.0247178
SPUF068	2			7.38205	0.0142694
SPUF069	1	3.73804	0.278035	9.44776	4.36893
SPUF070	2	5.56066	0.382966	6.56112	2.5	5.5135	0.141227
SPUF071	1	8.56424	0.0737826
SPUF072	2			4.88875	0.0356746	4.7339	0.00386967
SPUF073	1
SPUF074	2	13.4099	0.0749625
SPUF075	1	5.8998	0.0411997	5.02342	0.091954	4.29638	0
SPUF076	2	2.36338	0.0512295	2.22017	0.00925069	1.66217	0
SPUF077	2	4.06292	0.134577			1.79969	0.0234742
SPUF078	3
SPUF079	3	3.54454	0.0716253
SPUF080	3	3.09901	0.142956
SPUF081	3	3.44812	0.004537
SPUF082	3	2.49937	0.0100781
SPUF083	3
SPUF084	3	3.04086	0.00527927
SPUF085	3	0.811189	0.020979
SPUF086	3	0.897588	0.0215998
SPUF087	3	2.4055	0
SPUF088	1	6.0222	0.266667	5.02955	0.291511	4.30622	0
SPUF089	2	9.20871	0.0560748	8.01866	0.041958
SPUF090	2	10.0562	0.17325	3.66226	0.0358577
SPUF091	2	10.3448	0.218938	4.89054	0.372613	4.68345	0.0170721
SPUF092	1	4.82269	0.319149	6.72146	0.114679	5.06027	0.091113
SPUF093	2	5.75972	0.0758808	6.29432	0.0582807	5.46933	0.014782
SPUF094	2	5.7762	0.177081	4.59724	0.0198728
SPUF095	1			10.4386	0.018797
SPWU001	2			1.78275	0.0207297	1.95848	0.0391696
SPWU004	2	2.89352	0.0308642
SPWU005	1	6.20364	0.00727273
SPWU006	2	1.35397	0.0257898	1.88366	0.0150693	2.0098	0
SPWU007	2	6.72565	0.251332	4.06465	0.020202
SPWU008	2	1.83623	0.314309	1.33779	0.102192	3.09829	0.0333868
SPWU009	1	1.47186	0.0216982
SPWU010	1	3.35036	0.00549239
SPWU011	2	3.9504	1.90311	3.07106	0.194474	0.966486	0.0208594
SPWU012	2	0.712719	0.127924	0.646998	0.0776398	0.125139	0
SPWU013	1	1.27758	0.00645245
SPWU014	2	5.18528	1.09347	0.723982	0	1.24553	0.0071582
SPWU015	2	8.16275	0.317864	2.34729	0.0400107	3.83873	0.225051
SPWU017	2	0.5124	0.010248	5.76647	0.378343	0.819265	0.0248262
SPWU018	1	2.8324	0	9.00613	0.359712	4.61062	0
SPWU020	2	1.62669	0.192997	0.432181	0.21609	0.24377	0.198628
SPWU021	2	2.54545	0.0194805	1.71242	0.0130719	0.218531	0
SPWU022	3	1.84932	0.0228311
SPWU023	3	1.35171	0.0795123
SPWU024	3	1.10732	0.0926277
SPWU025	3	0.0750539	0.0281452
SPWU026	3	0.616299	0.022169
SPWU027	3	0.222044	0.00364007
SPWU028	3	0.0693777	0
SPWU029	3	0.0979263	0.00576037
SPWU030	2	5.57067	0.747986	7.73077	1.70421	0.957164	0.0218364
SPWU031	3	2.99634	0.586081	0.119796	0
SPWU032	2	0.0169683	0.00565611
SPWU033	3	1.2987	0.0037
SPWU034	2	0.108225	0	0.261438	0.0490196
SPWU035	1	1.287	0.0429	1.58518	0	7.42866	0.139578
SPWU036	1	4.53087	1.6239	2.28758	0.773994	2.5085	0.790816
SPWU037	2	9.55387	0.147306	8.15988	0.0754148	5.10306	0.21609
SPWU038	2	9.04896	9.28437	5.31285	1.1107	0.770349	0.617733
SPWU039	1	6.72014	0.909091
SPWU040	1	6.82957	0.0626566	4.25737	0	1.55284	0.747664
SPWU041	2	27.77	6.20209
SPWU042	2	4.36754	0.157744			0.723654	0.452284
SPWU043	1	1.54168	0.343527	1.26619	0.508393	5.25701	0.794393
SPWU044	2	0.65427	0.172176	4.58696	0.391304	2.63755	0.120192
SPWU045	2	0.536113	0.0595681	5.82857	0.971429	3.71094	0.0976562
SPWU046	2	5.9322	1.51515	2.65734	0.328671	1.61625	2.90924
SPWU047	2	0.0537634	0.0179211			0.943635	0.185357
SPWU048	2	0.616197	0.396127	1.698	0.0232072
SPWU049	1	2.04733	0.236626	3.38235	0.326797	2.3893	0.0519413
SPWU054	2	7.7764	1.20497	7.32446	0.205561	5.22013	0.0628931
SPWU055	1	2.39064	0.310138	3.64202	0.395292	2.78635	0.0626146
SPWU056	2	13.8233	1.28682	10.8535	0.336022	13.0699	3.27195
SPWU057	1	1.24349	0.0963948
SPWU058	1	1.00725	0	0.724638	0.0475172	1.76002	0.0688705
SPWU060	1	0.319285	0.159642
SPWU061	2	2.60642	0.00901876	12.9167	0.104167	3.08865	0.13716
SPWU063	1	2.57773	0.0113058
SPWU064	2	3.38983	0.557538	3.01852	0.0555556	3.44091	0.0237304
SPWU065	1	4.33641	6.93729	0.438619	0.0127877
SPWU066	1	2.33437	0.648882
SPWU067	2	10.8028	3.06462	7.34848	0.73764	5.50847	0.105932
SPWU068	1	3.9537	1.2387	14.1076	0.184874	1.56408	0.505667
SPWU069	2	7.2635	0.57992			5.77826	0.55074
SPWU070	1	7.26783	10.1715	6.71244	0.278607	4.35426	0.019992
SPWU071	2	2.33333	0	6.54694	0.353741	5.1927	0.365112
SPWU072	2	2.41495	0.0230654	3.63172	0.245248	1.55869	0.0682885
SPWU073	2	3.12444	0.0322373
SPWU074	1	4.51948	0.321583	2.94105	0.177305	2.27492	0.0963948
SPWU075	1	3.05301	0	2.43653	0.45045	2.99048	0.0699692
SPWU076	2	3.57949	0.661754	0.230503	0.0153669	2.40783	0.0633641
SPWU077	1	0.528302	0.150943	3.74465	0.0690131	5.17446	0.138779
SPWU078	2	23.3352	2.30114	10.5088	2.10337	18.8305	3.8173
SPWU079	1	1.34939	0.499773	1.70011	0.153289
SPWU080	1	6.02842	0.297158	1.82379	0.0420875	2.76201	0.0496229

[truncated: 1 more sheets: Supplemental Figure 3]
